# Supplementary material for: 1-(4-Chloro­phen­yl)-3-(5-methyl-2-fur­yl)prop-2-en-1-one
Source: Acta Crystallogr Sect E Struct Rep Online. 2009 Oct 31;65(Pt 11):o2921. doi: 10.1107/S1600536809044456 (PMC2971048; doi:10.1107/S1600536809044456)
Supplement: Supplementary file 1 [file e-65-o2921-sup1.cif]

##############################################################################
###                                                                        ###
###        Electronic paper (Acta Crystallographica Section E)             ###
###                                                                        ###
##############################################################################
#                                                                            #
# This CIF contains the data in a paper accepted for publication in Acta     #
# Crystallographica Section E. It conforms to the requirements of Notes      #
# for Authors for Section E, and has been peer reviewed under the auspices   #
# of the IUCr Commission on Journals.                                        #
#                                                                            #
# Full details of the Crystallographic Information File format               #
# are given in the paper "The Crystallographic Information File (CIF):       #
# a New Standard Archive File for Crystallography" by S. R. Hall, F. H.      #
# Allen and I. D. Brown [Acta Cryst. (1991), A47, 655-685].                  #
#                                                                            #
# The current version of the core CIF dictionary is obtainable from          #
# ftp://ftp.iucr.org/pub/cif_core.dic. The current version number is 2.4.    #
#                                                                            #
# Software is freely available for graphical display of the structure(s) in  #
# this CIF.  For information consult the CIF home page http://www.iucr.org/  #
# cif/home.html                                                              #
#                                                                            #
# This file may be used for bona fide research purposes within the           #
# scientific community so long as proper attribution is given to the journal # 
# article from which it was obtained.                                        #
#                                                                            #
##############################################################################
                                             
data_global
_audit_creation_method     SHELXL-97
_journal_date_recd_electronic     2009-10-08
_journal_date_accepted     2009-10-26
_journal_name_full     'Acta Crystallographica, Section E'
_journal_year     2009
_journal_volume     65
_journal_issue     11
_journal_page_first     o2921
_journal_page_last     o2921
_journal_paper_category     QO
_journal_coeditor_code     TK2555
_publ_contact_author_name     'Huan-Mei Guo'
_publ_contact_author_address
;
Microscale Science Institute
Weifang University
Weifang 261061
People's Republic of China
;
_publ_contact_author_email     huanmeiguo@163.com
_publ_contact_author_fax     '86-536-8785802'
_publ_contact_author_phone     '86-536-8785802'
_publ_section_title
;
1-(4-Chlorophenyl)-3-(5-methyl-2-furyl)prop-2-en-1-one
;
loop_
    _publ_author_name
    _publ_author_footnote
    _publ_author_address
    'Huan-Mei Guo' ?
;
Microscale Science Institute
Weifang University
Weifang 261061
People's Republic of China
;
data_I
_audit_creation_method     SHELXL-97
_chemical_name_systematic
;
1-(4-Chlorophenyl)-3-(5-methyl-2-furyl)prop-2-en-1-one
;
_chemical_name_common     ?
_chemical_formula_moiety     'C14 H11 Cl O2'
_chemical_formula_sum     'C14 H11 Cl O2'
_chemical_formula_iupac     'C14 H11 Cl O2'
_chemical_formula_weight     246.68
_chemical_melting_point     ?
_symmetry_cell_setting     Monoclinic
_symmetry_space_group_name_H-M     'P 21/n'
_symmetry_space_group_name_Hall     '-P 2yn'
loop_
    _symmetry_equiv_pos_as_xyz
    'x, y, z'
    '-x+1/2, y+1/2, -z+1/2'
    '-x, -y, -z'
    'x-1/2, -y-1/2, z-1/2'
_cell_length_a     8.350(3)
_cell_length_b     15.732(5)
_cell_length_c     9.660(3)
_cell_angle_alpha     90
_cell_angle_beta     106.882(5)
_cell_angle_gamma     90
_cell_volume     1214.4(6)
_cell_formula_units_Z     4
_cell_measurement_reflns_used     2055
_cell_measurement_theta_min     2.6
_cell_measurement_theta_max     28.4
_cell_measurement_temperature     273(2)
_exptl_crystal_description     block
_exptl_crystal_colour     yellow
_exptl_crystal_size_max     0.50
_exptl_crystal_size_mid     0.30
_exptl_crystal_size_min     0.25
_exptl_crystal_density_diffrn     1.349
_exptl_crystal_density_meas     ?
_exptl_crystal_density_method     'not measured'
_exptl_crystal_F_000     512
_exptl_absorpt_coefficient_mu     0.300
_exptl_absorpt_correction_type     none
_exptl_absorpt_process_details     ?
_exptl_absorpt_correction_T_min     ?
_exptl_absorpt_correction_T_max     ?
_exptl_special_details
;
;
_diffrn_ambient_temperature     273(2)
_diffrn_radiation_type     MoK\a
_diffrn_radiation_wavelength     0.71073
_diffrn_radiation_source     'fine-focus sealed tube'
_diffrn_radiation_monochromator     graphite
_diffrn_measurement_device_type     'Bruker SMART CCD area-detector'
_diffrn_measurement_method     '\f and \w'
_diffrn_detector_area_resol_mean     ?
_diffrn_reflns_number     7894
_diffrn_reflns_av_R_equivalents     0.018
_diffrn_reflns_av_sigmaI/netI     0.019
_diffrn_reflns_theta_min     2.6
_diffrn_reflns_theta_max     28.4
_diffrn_reflns_theta_full     28.4
_diffrn_measured_fraction_theta_max     0.981
_diffrn_measured_fraction_theta_full     0.981
_diffrn_reflns_limit_h_min     -10
_diffrn_reflns_limit_h_max     11
_diffrn_reflns_limit_k_min     -20
_diffrn_reflns_limit_k_max     21
_diffrn_reflns_limit_l_min     -11
_diffrn_reflns_limit_l_max     12
_diffrn_standards_number     ?
_diffrn_standards_interval_count     ?
_diffrn_standards_interval_time     ?
_diffrn_standards_decay_%     ?
_refine_special_details
;
Refinement of <i>F</i>^2^ against ALL reflections. The weighted <i>R</i>-factor
<i>wR</i> and goodness of fit <i>S</i> are based on <i>F</i>^2^, conventional
<i>R</i>-factors <i>R</i> are based on <i>F</i>, with <i>F</i> set to zero for
negative <i>F</i>^2^. The threshold expression of <i>F</i>^2^ >
\s(<i>F</i>^2^) is used only for calculating <i>R</i>-factors(gt) <i>etc</i>.
and is not relevant to the choice of reflections for refinement.
<i>R</i>-factors based on <i>F</i>^2^ are statistically about twice as large
as those based on <i>F</i>, and <i>R</i>- factors based on ALL data will be
even larger.
;
_reflns_number_total     2988
_reflns_number_gt     2055
_reflns_threshold_expression     I>2\s(I)
_refine_ls_structure_factor_coef     Fsqd
_refine_ls_matrix_type     full
_refine_ls_R_factor_all     0.075
_refine_ls_R_factor_gt     0.054
_refine_ls_wR_factor_gt     0.163
_refine_ls_wR_factor_ref     0.180
_refine_ls_goodness_of_fit_ref     1.07
_refine_ls_restrained_S_all     1.07
_refine_ls_number_reflns     2988
_refine_ls_number_parameters     154
_refine_ls_number_restraints     0
_refine_ls_hydrogen_treatment     constr
_refine_ls_weighting_scheme     calc
_refine_ls_weighting_details
          'calc w=1/[\s^2^(Fo^2^)+(0.0853P)^2^+0.305P] where P=(Fo^2^+2Fc^2^)/3'
_atom_sites_solution_hydrogens     geom
_atom_sites_solution_primary     direct
_atom_sites_solution_secondary     difmap
_refine_ls_shift/su_max     ?
_refine_ls_shift/su_max_lt     0.001
_refine_ls_shift/su_mean     0.000
_refine_diff_density_max     0.32
_refine_diff_density_min     -0.36
_refine_ls_extinction_method     none
_refine_ls_extinction_coef     ?
loop_
    _atom_type_symbol
    _atom_type_description
    _atom_type_scat_dispersion_real
    _atom_type_scat_dispersion_imag
    _atom_type_scat_source
    'C' 'C' 0.0033 0.0016
                         'International Tables Vol C Tables 4.2.6.8 and 6.1.1.4'
    'H' 'H' 0.0000 0.0000
                         'International Tables Vol C Tables 4.2.6.8 and 6.1.1.4'
    'O' 'O' 0.0106 0.0060
                         'International Tables Vol C Tables 4.2.6.8 and 6.1.1.4'
    'Cl' 'Cl' 0.1484 0.1585
                         'International Tables Vol C Tables 4.2.6.8 and 6.1.1.4'
_computing_data_collection     'SMART (Bruker, 1997)'
_computing_cell_refinement     'SAINT (Bruker, 1997)'
_computing_data_reduction     'SAINT (Bruker, 1997)'
_computing_structure_solution     'SHELXS97 (Sheldrick, 2008)'
_computing_structure_refinement     'SHELXL97 (Sheldrick, 2008)'
_computing_molecular_graphics     'SHELXTL (Sheldrick, 2008)'
_computing_publication_material     'SHELXTL (Sheldrick, 2008)'
loop_
    _atom_site_type_symbol
    _atom_site_label
    _atom_site_fract_x
    _atom_site_fract_y
    _atom_site_fract_z
    _atom_site_U_iso_or_equiv
    _atom_site_adp_type
    _atom_site_calc_flag
    _atom_site_refinement_flags
    _atom_site_occupancy
    _atom_site_disorder_assembly
    _atom_site_disorder_group
    Cl Cl 0.67915(10) 0.11664(5) 0.96441(7) 0.0964(3) Uani d . 1 . .
    O O2 0.29242(17) 0.21735(9) 0.00449(14) 0.0596(4) Uani d . 1 . .
    C C14 0.1656(3) 0.10736(14) 0.1064(3) 0.0658(5) Uani d . 1 . .
    H H14A 0.0836 0.0655 0.0908 0.079 Uiso calc R 1 . .
    C C13 0.2634(3) 0.11657(13) 0.2411(2) 0.0626(5) Uani d . 1 . .
    H H13A 0.3490 0.1566 0.2598 0.075 Uiso calc R 1 . .
    C C10 0.1736(3) 0.15490(15) -0.0158(2) 0.0629(5) Uani d . 1 . .
    C C12 0.2409(3) 0.06591(13) 0.3607(3) 0.0650(5) Uani d . 1 . .
    C C5 0.4834(3) 0.13765(16) 0.5410(2) 0.0710(6) Uani d . 1 . .
    H H5A 0.5052 0.1688 0.4666 0.085 Uiso calc R 1 . .
    C C6 0.3508(3) 0.08210(12) 0.5095(2) 0.0587(5) Uani d . 1 . .
    C C4 0.5843(3) 0.14810(17) 0.6800(3) 0.0774(7) Uani d . 1 . .
    H H4A 0.6746 0.1854 0.6994 0.093 Uiso calc R 1 . .
    O O1 0.1329(2) 0.01152(11) 0.3404(2) 0.0909(6) Uani d . 1 . .
    C C3 0.5513(3) 0.10340(14) 0.7892(2) 0.0670(6) Uani d . 1 . .
    C C11 0.2738(3) 0.25576(15) -0.1251(2) 0.0653(6) Uani d . 1 . .
    C C2 0.4203(4) 0.04941(17) 0.7630(3) 0.0860(8) Uani d . 1 . .
    H H2A 0.3984 0.0195 0.8386 0.103 Uiso calc R 1 . .
    C C9 0.0819(3) 0.15581(19) -0.1574(3) 0.0800(7) Uani d . 1 . .
    H H9A -0.0076 0.1203 -0.2009 0.096 Uiso calc R 1 . .
    C C8 0.1463(3) 0.21949(18) -0.2252(3) 0.0783(7) Uani d . 1 . .
    H H8A 0.1079 0.2343 -0.3224 0.094 Uiso calc R 1 . .
    C C1 0.3202(4) 0.03911(16) 0.6244(3) 0.0844(8) Uani d . 1 . .
    H H1A 0.2293 0.0023 0.6067 0.101 Uiso calc R 1 . .
    C C7 0.3947(3) 0.32399(17) -0.1277(3) 0.0853(7) Uani d . 1 . .
    H H7A 0.4700 0.3315 -0.0324 0.128 Uiso calc R 1 . .
    H H7B 0.3355 0.3761 -0.1594 0.128 Uiso calc R 1 . .
    H H7C 0.4572 0.3086 -0.1932 0.128 Uiso calc R 1 . .
loop_
    _atom_site_aniso_label
    _atom_site_aniso_U_11
    _atom_site_aniso_U_22
    _atom_site_aniso_U_33
    _atom_site_aniso_U_12
    _atom_site_aniso_U_13
    _atom_site_aniso_U_23
    Cl 0.1060(6) 0.1184(6) 0.0598(4) 0.0105(4) 0.0160(4) 0.0124(3)
    O2 0.0562(8) 0.0653(8) 0.0492(7) 0.0017(6) 0.0026(6) -0.0025(6)
    C14 0.0611(12) 0.0613(12) 0.0731(14) -0.0025(10) 0.0163(10) -0.0093(10)
    C13 0.0600(12) 0.0571(11) 0.0675(13) -0.0025(9) 0.0137(10) -0.0028(9)
    C10 0.0532(11) 0.0707(13) 0.0586(12) 0.0006(9) 0.0068(9) -0.0124(9)
    C12 0.0682(13) 0.0501(11) 0.0779(14) -0.0017(10) 0.0231(11) -0.0008(10)
    C5 0.0748(14) 0.0776(14) 0.0610(12) -0.0125(12) 0.0201(11) 0.0129(11)
    C6 0.0644(12) 0.0462(10) 0.0682(12) 0.0024(9) 0.0232(10) 0.0047(9)
    C4 0.0774(15) 0.0846(16) 0.0666(14) -0.0147(13) 0.0151(11) 0.0133(12)
    O1 0.0971(13) 0.0774(11) 0.0948(13) -0.0329(10) 0.0224(10) -0.0050(9)
    C3 0.0738(14) 0.0675(13) 0.0610(12) 0.0142(11) 0.0213(10) 0.0084(10)
    C11 0.0633(12) 0.0738(13) 0.0535(11) 0.0127(10) 0.0088(9) -0.0016(9)
    C2 0.104(2) 0.0835(17) 0.0741(16) -0.0067(15) 0.0314(15) 0.0243(13)
    C9 0.0655(13) 0.1002(18) 0.0643(13) -0.0104(13) 0.0028(11) -0.0208(13)
    C8 0.0738(14) 0.1012(18) 0.0504(11) 0.0100(13) 0.0030(10) -0.0061(11)
    C1 0.0927(17) 0.0735(15) 0.0897(19) -0.0194(13) 0.0306(15) 0.0162(13)
    C7 0.0932(18) 0.0817(16) 0.0752(15) 0.0017(14) 0.0154(14) 0.0149(13)
_geom_special_details
;
All e.s.d.'s (except the e.s.d. in the dihedral angle between two l.s. planes)
are estimated using the full covariance matrix. The cell e.s.d.'s are taken
into account individually in the estimation of e.s.d.'s in distances, angles
and torsion angles; correlations between e.s.d.'s in cell parameters are only
used when they are defined by crystal symmetry. An approximate (isotropic)
treatment of cell e.s.d.'s is used for estimating e.s.d.'s involving l.s.
planes.
;
loop_
    _geom_bond_atom_site_label_1
    _geom_bond_atom_site_label_2
    _geom_bond_site_symmetry_2
    _geom_bond_distance
    _geom_bond_publ_flag
    Cl C3 . 1.731(2) ?
    O2 C11 . 1.358(3) ?
    O2 C10 . 1.370(3) ?
    C14 C13 . 1.328(3) ?
    C14 C10 . 1.415(3) ?
    C14 H14A . 0.9300 ?
    C13 C12 . 1.460(3) ?
    C13 H13A . 0.9300 ?
    C10 C9 . 1.360(3) ?
    C12 O1 . 1.217(3) ?
    C12 C6 . 1.485(3) ?
    C5 C4 . 1.372(3) ?
    C5 C6 . 1.373(3) ?
    C5 H5A . 0.9300 ?
    C6 C1 . 1.385(3) ?
    C4 C3 . 1.361(3) ?
    C4 H4A . 0.9300 ?
    C3 C2 . 1.349(4) ?
    C11 C8 . 1.340(3) ?
    C11 C7 . 1.479(4) ?
    C2 C1 . 1.367(4) ?
    C2 H2A . 0.9300 ?
    C9 C8 . 1.388(4) ?
    C9 H9A . 0.9300 ?
    C8 H8A . 0.9300 ?
    C1 H1A . 0.9300 ?
    C7 H7A . 0.9600 ?
    C7 H7B . 0.9600 ?
    C7 H7C . 0.9600 ?
loop_
    _geom_angle_atom_site_label_1
    _geom_angle_atom_site_label_2
    _geom_angle_atom_site_label_3
    _geom_angle_site_symmetry_1
    _geom_angle_site_symmetry_3
    _geom_angle
    _geom_angle_publ_flag
    C11 O2 C10 . . 107.65(16) ?
    C13 C14 C10 . . 126.5(2) ?
    C13 C14 H14A . . 116.7 ?
    C10 C14 H14A . . 116.7 ?
    C14 C13 C12 . . 122.1(2) ?
    C14 C13 H13A . . 118.9 ?
    C12 C13 H13A . . 118.9 ?
    C9 C10 O2 . . 108.0(2) ?
    C9 C10 C14 . . 134.1(2) ?
    O2 C10 C14 . . 117.89(17) ?
    O1 C12 C13 . . 121.0(2) ?
    O1 C12 C6 . . 119.8(2) ?
    C13 C12 C6 . . 119.15(18) ?
    C4 C5 C6 . . 121.3(2) ?
    C4 C5 H5A . . 119.4 ?
    C6 C5 H5A . . 119.4 ?
    C5 C6 C1 . . 117.3(2) ?
    C5 C6 C12 . . 123.70(19) ?
    C1 C6 C12 . . 119.0(2) ?
    C3 C4 C5 . . 119.4(2) ?
    C3 C4 H4A . . 120.3 ?
    C5 C4 H4A . . 120.3 ?
    C2 C3 C4 . . 121.0(2) ?
    C2 C3 Cl . . 119.68(19) ?
    C4 C3 Cl . . 119.3(2) ?
    C8 C11 O2 . . 109.3(2) ?
    C8 C11 C7 . . 134.4(2) ?
    O2 C11 C7 . . 116.28(19) ?
    C3 C2 C1 . . 119.4(2) ?
    C3 C2 H2A . . 120.3 ?
    C1 C2 H2A . . 120.3 ?
    C10 C9 C8 . . 107.5(2) ?
    C10 C9 H9A . . 126.3 ?
    C8 C9 H9A . . 126.3 ?
    C11 C8 C9 . . 107.6(2) ?
    C11 C8 H8A . . 126.2 ?
    C9 C8 H8A . . 126.2 ?
    C2 C1 C6 . . 121.6(2) ?
    C2 C1 H1A . . 119.2 ?
    C6 C1 H1A . . 119.2 ?
    C11 C7 H7A . . 109.5 ?
    C11 C7 H7B . . 109.5 ?
    H7A C7 H7B . . 109.5 ?
    C11 C7 H7C . . 109.5 ?
    H7A C7 H7C . . 109.5 ?
    H7B C7 H7C . . 109.5 ?
loop_
    _geom_hbond_atom_site_label_D
    _geom_hbond_atom_site_label_H
    _geom_hbond_atom_site_label_A
    _geom_hbond_site_symmetry_A
    _geom_hbond_distance_DH
    _geom_hbond_distance_HA
    _geom_hbond_distance_DA
    _geom_hbond_angle_DHA
    _geom_hbond_publ_flag
    C9 H9A O1 3_555 0.93 2.53 3.380(4) 153 yes
    C14 H14A O1 . 0.93 2.47 2.795(2) 100 yes
