# Supplementary material for: 1-(4-Chloro­phen­yl)-3-(5-methyl-2-fur­yl)prop-2-en-1-one
Source: Acta Crystallogr Sect E Struct Rep Online. 2009 Oct 31;65(Pt 11):o2921. doi: 10.1107/S1600536809044456 (PMC2971048; doi:10.1107/S1600536809044456)
Supplement: Supplementary file 2 [file e-65-o2921-Isup2.hkl]

# 
# h,k,l, Fc-squared, Fo-squared, sigma(Fo-squared) and status flag 
# 
data_I
_shelx_title ' a in P2(1)/n' 
_shelx_refln_list_code          4 
_shelx_F_calc_maximum      150.46 
_exptl_crystal_F_000       512.00 
_reflns_d_resolution_high  0.7474 
 
loop_ 
 _symmetry_equiv_pos_as_xyz 
 'x, y, z' 
 '-x+1/2, y+1/2, -z+1/2' 
 '-x, -y, -z' 
 'x-1/2, -y-1/2, z-1/2' 
 
_cell_length_a     8.3504 
_cell_length_b    15.7323 
_cell_length_c     9.6601 
_cell_angle_alpha  90.000 
_cell_angle_beta  106.882 
_cell_angle_gamma  90.000 
 
_shelx_F_squared_multiplier     1.000 
 
loop_ 
 _refln_index_h 
 _refln_index_k 
 _refln_index_l 
 _refln_F_squared_calc 
 _refln_F_squared_meas 
 _refln_F_squared_sigma 
 _refln_observed_status 
   2   0   0     6281.26     6038.11     60.50 o 
   4   0   0      307.11      370.51      4.66 o 
   6   0   0       66.51       59.39      1.73 o 
   8   0   0       15.90       20.36      2.11 o 
  10   0   0        1.58       -1.05      1.23 o 
   1   1   0     1784.45     1740.29     17.89 o 
   2   1   0     1865.27     1942.03     15.65 o 
   3   1   0       15.94        9.21      0.53 o 
   4   1   0        0.82       -0.03      0.22 o 
   5   1   0      249.31      268.21      2.76 o 
   6   1   0       41.85       33.84      1.28 o 
   7   1   0       15.89       22.88      1.09 o 
   8   1   0       44.00       45.69      1.98 o 
   9   1   0        0.43        0.30      0.87 o 
  10   1   0       25.33       25.95      1.86 o 
   0   2   0        0.01       -0.37      0.37 o 
   1   2   0     2167.09     2188.45     52.63 o 
   2   2   0       55.36       85.68      2.20 o 
   3   2   0      352.29      414.81      3.90 o 
   4   2   0      194.34      188.67      1.96 o 
   5   2   0        2.26        3.30      0.73 o 
   6   2   0        8.24        5.65      0.49 o 
   7   2   0        9.42        7.65      0.86 o 
   8   2   0        2.89        2.16      0.85 o 
   9   2   0       10.16       15.51      1.44 o 
  10   2   0        3.88        6.10      1.26 o 
   1   3   0       16.28       27.08      0.51 o 
   2   3   0      953.72      960.58     12.95 o 
   3   3   0        1.22        5.08      0.66 o 
   4   3   0      401.03      388.68      3.89 o 
   5   3   0      192.65      201.23      2.18 o 
   6   3   0      208.51      221.30      3.09 o 
   7   3   0        3.74        5.74      0.70 o 
   8   3   0       13.08       18.16      1.11 o 
   9   3   0        9.02        8.05      1.19 o 
  10   3   0        0.40        0.55      1.00 o 
   0   4   0     6880.12     6096.42     95.95 o 
   1   4   0      770.29      770.22      7.61 o 
   2   4   0      195.95      228.58      2.00 o 
   3   4   0      108.62       77.39      1.16 o 
   4   4   0        2.16        0.61      0.24 o 
   5   4   0        3.74        1.46      0.30 o 
   6   4   0       48.85       45.66      2.37 o 
   7   4   0       59.25       57.66      1.92 o 
   8   4   0       18.36       23.42      1.20 o 
   9   4   0        2.53        2.84      1.01 o 
  10   4   0        0.81        0.39      0.91 o 
   1   5   0     2970.76     3008.95     20.91 o 
   2   5   0     2165.69     2152.40     17.32 o 
   3   5   0      483.03      502.79      4.65 o 
   4   5   0      342.19      359.23      5.12 o 
   5   5   0       16.62       18.64      1.57 o 
   6   5   0       91.79      109.29      2.44 o 
   7   5   0       22.78       17.57      1.73 o 
   8   5   0        5.40        5.04      0.76 o 
   9   5   0        0.85        0.50      0.88 o 
  10   5   0       11.00       11.05      1.41 o 
   0   6   0       76.29       93.74      1.22 o 
   1   6   0     3269.85     3325.51     24.16 o 
   2   6   0     1353.69     1331.57      9.56 o 
   3   6   0       26.15       51.13      0.84 o 
   4   6   0      278.40      331.86      3.48 o 
   5   6   0       22.26       18.25      0.96 o 
   6   6   0        2.55        2.39      0.62 o 
   7   6   0       11.12       13.69      1.46 o 
   8   6   0        1.87        0.76      0.60 o 
   9   6   0        6.17       11.28      1.30 o 
  10   6   0        4.14        3.01      1.83 o 
   1   7   0       28.72       42.62      0.64 o 
   2   7   0      749.43      795.96      6.02 o 
   3   7   0      298.90      383.78      3.32 o 
   4   7   0       36.74       41.59      0.85 o 
   5   7   0        0.78        2.73      0.46 o 
   6   7   0        1.39        1.45      0.64 o 
   7   7   0        0.01        0.06      0.45 o 
   8   7   0       21.55       19.24      1.17 o 
   9   7   0        2.05        2.41      1.18 o 
  10   7   0        4.92        6.53      1.33 o 
   0   8   0     1344.84     1417.81     11.75 o 
   1   8   0       10.69       13.14      0.42 o 
   2   8   0      202.33      164.92      1.73 o 
   3   8   0      169.31      199.94      2.06 o 
   4   8   0        3.00        2.31      0.38 o 
   5   8   0        3.64        1.75      0.46 o 
   6   8   0       43.68       45.47      1.36 o 
   7   8   0       16.62       14.02      0.93 o 
   8   8   0        0.42        0.82      0.91 o 
   9   8   0        0.92        1.72      0.87 o 
   1   9   0       26.60       27.40      0.64 o 
   2   9   0      240.68      227.22      2.24 o 
   3   9   0       17.39       19.95      0.60 o 
   4   9   0        2.21        5.79      0.51 o 
   5   9   0       72.08       64.39      2.46 o 
   6   9   0       38.63       34.40      1.67 o 
   7   9   0       42.07       44.09      2.03 o 
   8   9   0        0.40        0.68      0.88 o 
   9   9   0        1.37       -0.39      1.16 o 
   0  10   0        1.37        0.86      0.41 o 
   1  10   0        3.64        5.10      0.34 o 
   2  10   0       51.25       44.19      0.85 o 
   3  10   0       16.61        9.59      0.61 o 
   4  10   0       34.41       26.89      1.39 o 
   5  10   0        0.56        0.79      0.69 o 
   6  10   0       50.62       44.83      3.01 o 
   7  10   0        4.02        8.40      1.17 o 
   8  10   0        0.24        1.07      0.73 o 
   9  10   0        0.38       -0.12      0.76 o 
   1  11   0      100.36       92.91      1.99 o 
   2  11   0      136.03      140.38      2.16 o 
   3  11   0       18.33       19.26      1.18 o 
   4  11   0        9.30       10.54      1.03 o 
   5  11   0        7.35        9.21      1.10 o 
   6  11   0       11.70       10.55      1.49 o 
   7  11   0        4.87        5.37      1.13 o 
   8  11   0        9.59        7.32      1.02 o 
   9  11   0        1.23        0.34      1.00 o 
   0  12   0       28.76       29.83      1.27 o 
   1  12   0       98.94       94.26      1.53 o 
   2  12   0       27.59       23.79      0.98 o 
   3  12   0        0.10       -0.12      0.62 o 
   4  12   0       27.52       26.96      1.54 o 
   5  12   0        8.59        5.02      0.95 o 
   6  12   0        0.73        1.73      0.90 o 
   7  12   0        5.94        5.96      1.15 o 
   8  12   0        1.10        1.54      0.80 o 
   1  13   0       28.34       33.63      1.50 o 
   2  13   0        7.36       10.60      0.73 o 
   3  13   0       54.19       59.32      2.02 o 
   4  13   0        1.18        0.07      0.66 o 
   5  13   0       15.29       15.75      1.40 o 
   6  13   0        8.41        7.63      1.63 o 
   7  13   0        4.08        4.09      1.15 o 
   8  13   0        0.81        0.78      1.17 o 
   0  14   0        0.05        0.08      1.22 o 
   1  14   0       21.75       21.58      0.87 o 
   2  14   0        0.14       -0.58      0.58 o 
   3  14   0       11.99       11.11      1.16 o 
   4  14   0        0.14        0.28      0.80 o 
   5  14   0       56.33       53.50      2.25 o 
   6  14   0        0.22        0.66      0.91 o 
   7  14   0        3.51        5.92      2.00 o 
   1  15   0        1.06       -0.06      0.43 o 
   2  15   0        0.92        0.65      0.72 o 
   3  15   0        0.18        0.51      0.78 o 
   4  15   0       18.86       18.22      2.48 o 
   5  15   0        0.02       -0.03      1.73 o 
   6  15   0        1.33        2.30      1.03 o 
   7  15   0        0.06       -1.08      1.08 o 
   0  16   0        1.25        1.41      0.88 o 
   1  16   0        9.46       11.34      0.78 o 
   2  16   0       11.44       12.65      1.56 o 
   3  16   0        6.30        7.65      1.16 o 
   4  16   0       16.00       11.78      1.35 o 
   5  16   0        1.26       -0.32      0.94 o 
   6  16   0        5.02        4.09      1.17 o 
   1  17   0        5.52        5.41      0.81 o 
   2  17   0        2.48        3.38      1.02 o 
   3  17   0        1.73        1.88      1.15 o 
   4  17   0        0.35        0.81      0.89 o 
   5  17   0        0.03       -0.13      0.98 o 
   6  17   0        0.01        2.26      1.49 o 
   0  18   0       16.99       18.48      1.41 o 
   1  18   0        1.60        1.79      0.76 o 
   2  18   0        9.25        8.62      1.91 o 
   3  18   0        0.02        0.70      1.61 o 
   4  18   0        0.59        0.42      1.00 o 
   5  18   0        3.57        3.06      1.44 o 
   1  19   0        0.23        1.65      1.00 o 
   2  19   0        2.88        1.58      0.98 o 
   3  19   0        4.30        4.70      1.18 o 
   4  19   0        1.04        0.02      1.31 o 
   0  20   0        0.00        2.32      1.46 o 
   1  20   0        7.12        7.26      1.44 o 
   2  20   0        1.80        2.18      1.09 o 
   3  20   0        4.79        3.47      1.44 o 
  -9   0   1        6.41        5.51      1.57 o 
  -7   0   1      139.79      163.31      3.28 o 
  -5   0   1       48.57       20.42      0.97 o 
  -3   0   1      159.11      164.33      3.38 o 
  -1   0   1      859.46      933.25     13.60 o 
   1   0   1       43.08       38.06      0.86 o 
   3   0   1     2409.36     2412.93     23.75 o 
   5   0   1      266.19      289.56      4.08 o 
   7   0   1       94.19      118.41      4.09 o 
   9   0   1       37.97       44.41      3.04 o 
 -10   1   1        0.54        0.65      0.97 o 
  -9   1   1       10.04        9.86      1.23 o 
  -8   1   1       27.85       29.22      1.33 o 
  -7   1   1        0.10       -0.42      0.42 o 
  -6   1   1        0.44        0.72      0.33 o 
  -5   1   1       21.16       18.16      0.64 o 
  -4   1   1      178.76      181.84      2.31 o 
  -3   1   1        1.32        4.47      0.35 o 
  -2   1   1      113.28       88.88      1.19 o 
  -1   1   1        0.65        0.55      0.17 o 
   0   1   1        0.80        0.64      0.12 o 
   1   1   1     3529.62     3343.74     42.50 o 
   2   1   1      802.59      767.27      5.61 o 
   3   1   1        7.44       11.98      0.61 o 
   4   1   1       32.52       36.80      0.77 o 
   5   1   1       58.53       54.08      1.04 o 
   6   1   1      109.51      106.92      1.97 o 
   7   1   1       37.53       46.61      1.86 o 
   8   1   1       68.02       81.32      3.86 o 
   9   1   1        6.89        3.30      0.98 o 
  10   1   1        0.34        0.74      1.10 o 
 -10   2   1        3.15        2.32      1.05 o 
  -9   2   1       24.14       24.96      1.68 o 
  -8   2   1        4.12        1.52      0.64 o 
  -7   2   1       75.29       82.53      1.60 o 
  -6   2   1       15.68       14.16      0.96 o 
  -5   2   1       73.95       85.37      1.33 o 
  -4   2   1     1913.29     1914.98     15.87 o 
  -3   2   1      264.94      314.73      3.96 o 
  -2   2   1    19166.68    18395.80    426.67 o 
  -1   2   1     2239.90     2356.85     19.32 o 
   0   2   1     1256.01     1319.97     19.11 o 
   1   2   1     1849.89     1964.07     16.49 o 
   2   2   1     1160.76     1241.99      8.87 o 
   3   2   1      228.39      224.72      2.09 o 
   4   2   1      225.33      238.14      2.34 o 
   5   2   1      170.80      191.72      2.16 o 
   6   2   1        2.97        3.34      0.87 o 
   7   2   1        3.55        1.97      0.80 o 
   8   2   1      144.92      144.87      3.89 o 
   9   2   1        0.18       -0.85      0.85 o 
  10   2   1       10.99       12.52      1.50 o 
 -10   3   1        0.05       -0.14      1.35 o 
  -9   3   1        8.84       13.05      1.36 o 
  -8   3   1        6.98        5.95      1.28 o 
  -7   3   1       43.59       44.48      1.68 o 
  -6   3   1      148.19      162.84      2.11 o 
  -5   3   1       26.54       32.47      0.96 o 
  -4   3   1      290.92      321.09      6.30 o 
  -3   3   1     1957.78     2024.95     16.50 o 
  -2   3   1    22638.98    20995.68    227.89 o 
  -1   3   1    20575.52    18888.61    365.40 o 
   0   3   1     4536.16     4572.60     46.55 o 
   1   3   1     1117.29     1080.89     12.88 o 
   2   3   1      242.50      312.20      5.60 o 
   3   3   1       55.01       60.01      1.22 o 
   4   3   1        7.12        9.21      0.48 o 
   5   3   1        0.71        2.93      0.86 o 
   6   3   1       48.97       49.37      1.38 o 
   7   3   1        0.84        1.08      0.62 o 
   8   3   1       61.64       73.18      2.45 o 
   9   3   1       11.55        6.04      1.15 o 
  10   3   1        0.37       -0.16      0.94 o 
 -10   4   1        0.69        2.19      1.42 o 
  -9   4   1        6.14        5.89      0.87 o 
  -8   4   1        1.43        0.50      0.60 o 
  -7   4   1        3.36        7.37      2.07 o 
  -6   4   1       37.66       46.58      1.23 o 
  -5   4   1       85.22      111.03      1.78 o 
  -4   4   1      431.31      458.55      4.52 o 
  -3   4   1       66.00       87.45      1.12 o 
  -2   4   1      820.15      845.34      7.30 o 
  -1   4   1     6283.06     6315.55     38.86 o 
   0   4   1       32.80       22.28      0.40 o 
   1   4   1      529.74      504.73      3.82 o 
   2   4   1       12.56        9.51      0.30 o 
   3   4   1      219.70      253.32      4.47 o 
   4   4   1      250.53      197.33      2.29 o 
   5   4   1       45.92       38.09      1.12 o 
   6   4   1        0.32        0.97      0.51 o 
   7   4   1        1.92        0.67      0.68 o 
   8   4   1        8.26        9.74      1.16 o 
   9   4   1        0.31        0.60      0.84 o 
  10   4   1        0.38       -0.26      0.94 o 
 -10   5   1        1.27        1.01      0.99 o 
  -9   5   1        2.26        4.06      0.83 o 
  -8   5   1        5.93        5.73      1.10 o 
  -7   5   1       51.30       56.35      2.02 o 
  -6   5   1       10.79        9.53      0.84 o 
  -5   5   1       26.21       34.15      0.96 o 
  -4   5   1      295.43      361.21      4.29 o 
  -3   5   1      192.29      227.85      2.17 o 
  -2   5   1       75.72       95.77      1.37 o 
  -1   5   1      257.44      308.94      2.32 o 
   0   5   1     1025.39     1007.38      6.48 o 
   1   5   1        1.69       11.40      0.48 o 
   2   5   1        0.07        2.10      0.34 o 
   3   5   1      411.20      433.34      5.35 o 
   4   5   1      117.30       94.89      1.16 o 
   5   5   1       60.26       63.75      1.44 o 
   6   5   1       72.60       71.45      2.63 o 
   7   5   1        4.26        2.66      0.65 o 
   8   5   1        5.94        7.72      1.08 o 
   9   5   1        2.31        0.95      0.88 o 
  10   5   1        0.01       -0.88      0.88 o 
 -10   6   1        0.64        1.53      1.04 o 
  -9   6   1        0.15        1.87      0.79 o 
  -8   6   1        0.12        0.16      0.86 o 
  -7   6   1       61.16       59.25      1.93 o 
  -6   6   1       25.20       29.70      3.32 o 
  -5   6   1        9.44        8.64      0.49 o 
  -4   6   1      423.55      398.82      3.56 o 
  -3   6   1        8.23       10.92      0.82 o 
  -2   6   1     2758.61     2881.59     23.38 o 
  -1   6   1       12.78       12.41      0.36 o 
   0   6   1        4.68        6.33      0.26 o 
   1   6   1       49.58       79.71      0.98 o 
   2   6   1      256.79      270.08      2.39 o 
   3   6   1        1.54        4.37      0.28 o 
   4   6   1      447.39      468.71      5.81 o 
   5   6   1      278.99      252.86      3.24 o 
   6   6   1      129.46      129.65      2.31 o 
   7   6   1       22.62       26.84      1.21 o 
   8   6   1        2.14        2.44      0.71 o 
   9   6   1        0.01       -0.05      0.93 o 
 -10   7   1        0.25        1.03      1.33 o 
  -9   7   1        8.52       11.17      1.10 o 
  -8   7   1       10.87        6.23      1.23 o 
  -7   7   1       11.56        8.42      0.79 o 
  -6   7   1        2.89        0.36      0.43 o 
  -5   7   1        1.17        0.94      0.44 o 
  -4   7   1      187.64      189.19      2.07 o 
  -3   7   1      198.88      225.61      2.37 o 
  -2   7   1      283.93      275.26      3.03 o 
  -1   7   1       25.30       22.22      0.50 o 
   0   7   1        2.10        1.13      0.18 o 
   1   7   1      269.57      234.17      3.05 o 
   2   7   1      176.97      168.29      1.71 o 
   3   7   1       50.68       47.90      0.82 o 
   4   7   1        1.46        2.53      0.43 o 
   5   7   1      103.30      105.99      1.94 o 
   6   7   1       26.80       37.91      1.79 o 
   7   7   1       11.95       13.00      0.92 o 
   8   7   1       24.47       26.94      1.32 o 
   9   7   1        0.69        1.11      0.94 o 
 -10   8   1        0.52        0.47      0.80 o 
  -9   8   1        0.27        2.36      0.79 o 
  -8   8   1       22.50       23.56      1.68 o 
  -7   8   1        2.21        3.74      0.90 o 
  -6   8   1       14.29       13.66      1.14 o 
  -5   8   1       98.42      103.99      1.83 o 
  -4   8   1        7.04        8.88      0.47 o 
  -3   8   1     1337.39     1344.80      9.88 o 
  -2   8   1       60.58       58.76      1.18 o 
  -1   8   1      144.48      153.55      2.05 o 
   0   8   1       56.80       60.22      0.85 o 
   1   8   1      395.06      406.91      3.09 o 
   2   8   1        5.19        6.30      0.66 o 
   3   8   1       44.45       45.02      1.07 o 
   4   8   1       43.72       57.21      1.31 o 
   5   8   1        4.03        4.57      0.59 o 
   6   8   1       98.66       89.87      1.70 o 
   7   8   1        0.03        0.66      0.52 o 
   8   8   1        0.54        0.08      0.62 o 
   9   8   1        1.69        3.75      1.08 o 
  -9   9   1        0.00        0.87      0.75 o 
  -8   9   1        0.64        2.45      0.95 o 
  -7   9   1        3.54        4.31      0.95 o 
  -6   9   1       11.59       10.08      1.11 o 
  -5   9   1        0.96        2.41      0.69 o 
  -4   9   1       26.72       22.08      0.88 o 
  -3   9   1        9.60       15.26      0.73 o 
  -2   9   1      381.58      407.38      4.30 o 
  -1   9   1        9.27        3.85      0.31 o 
   0   9   1     1099.76     1077.26      7.23 o 
   1   9   1       45.75       71.71      0.98 o 
   2   9   1      268.25      298.27      3.08 o 
   3   9   1       23.40       24.32      0.95 o 
   4   9   1        0.02        0.62      0.40 o 
   5   9   1        1.29        0.78      0.50 o 
   6   9   1       52.68       51.30      1.33 o 
   7   9   1        3.35        3.56      0.79 o 
   8   9   1        5.44        5.72      0.95 o 
   9   9   1        1.63        1.97      0.93 o 
  -9  10   1        0.90        0.73      0.86 o 
  -8  10   1        0.80        0.59      0.84 o 
  -7  10   1       12.04        9.79      1.20 o 
  -6  10   1       22.42       19.16      1.36 o 
  -5  10   1        8.74       11.64      1.19 o 
  -4  10   1       41.81       35.29      1.10 o 
  -3  10   1       73.00       77.47      1.54 o 
  -2  10   1        1.23        2.56      0.49 o 
  -1  10   1       11.08       11.15      0.48 o 
   0  10   1       28.70       29.83      0.71 o 
   1  10   1      835.94      944.98      6.51 o 
   2  10   1       14.62        9.93      0.49 o 
   3  10   1       11.10        9.58      0.76 o 
   4  10   1        2.52        2.25      0.47 o 
   5  10   1       18.89       17.88      1.29 o 
   6  10   1        1.00        0.07      0.60 o 
   7  10   1        1.80        1.60      0.99 o 
   8  10   1        1.81        1.87      0.81 o 
   9  10   1        0.40       -0.52      0.82 o 
  -9  11   1       12.82       14.83      1.31 o 
  -8  11   1        0.06        1.20      0.99 o 
  -7  11   1       12.90       12.81      1.30 o 
  -6  11   1       11.59       11.73      1.23 o 
  -5  11   1       20.14       22.56      1.37 o 
  -4  11   1        0.04       -0.85      1.21 o 
  -3  11   1        7.47       10.97      0.70 o 
  -2  11   1      103.26      109.04      1.62 o 
  -1  11   1      159.81      166.45      2.06 o 
   0  11   1       82.67       64.03      1.05 o 
   1  11   1        2.21        1.97      0.33 o 
   2  11   1       40.23       40.78      0.89 o 
   3  11   1       53.68       55.41      2.32 o 
   4  11   1       96.73       90.14      3.26 o 
   5  11   1        0.20        0.11      0.71 o 
   6  11   1        3.45        1.18      0.90 o 
   7  11   1        0.38       -0.44      0.63 o 
   8  11   1        0.07        0.38      0.74 o 
  -8  12   1        1.33        0.24      0.93 o 
  -7  12   1        1.68        0.90      1.36 o 
  -6  12   1        2.34        2.01      0.85 o 
  -5  12   1        0.52        1.24      1.31 o 
  -4  12   1        7.63        7.10      0.99 o 
  -3  12   1       16.47       18.46      1.30 o 
  -2  12   1        7.88       10.22      0.61 o 
  -1  12   1        1.23        3.86      0.47 o 
   0  12   1       62.66       58.19      1.04 o 
   1  12   1       16.84       15.80      0.71 o 
   2  12   1       40.14       39.24      1.57 o 
   3  12   1      149.07      154.01      4.82 o 
   4  12   1      108.61       96.77      6.06 o 
   5  12   1       38.74       42.68      3.75 o 
   6  12   1        0.32        0.74      0.67 o 
   7  12   1        7.76        6.28      0.92 o 
   8  12   1        0.09       -0.70      1.40 o 
  -8  13   1        0.64       -0.90      0.90 o 
  -7  13   1        1.92        0.93      1.80 o 
  -6  13   1        1.33        0.39      0.81 o 
  -5  13   1       11.31        9.80      1.15 o 
  -4  13   1        0.37        1.45      0.73 o 
  -3  13   1        0.63        0.45      0.46 o 
  -2  13   1        0.07       -0.09      0.42 o 
  -1  13   1       19.40       23.90      1.06 o 
   0  13   1       88.97       86.98      1.54 o 
   1  13   1       15.86       13.69      0.71 o 
   2  13   1       33.54       37.06      1.60 o 
   3  13   1       29.73       30.27      4.52 o 
   4  13   1        7.69       10.67      1.16 o 
   5  13   1        3.68        2.59      0.91 o 
   6  13   1        3.53        3.87      0.84 o 
   7  13   1        0.99        0.77      0.77 o 
   8  13   1        0.61        0.70      0.97 o 
  -8  14   1        0.94        0.62      1.51 o 
  -7  14   1        0.20       -0.71      0.91 o 
  -6  14   1        4.08        5.57      1.15 o 
  -5  14   1        3.97        3.40      0.91 o 
  -4  14   1       12.39       13.35      1.22 o 
  -3  14   1        0.37       -0.60      0.62 o 
  -2  14   1        0.07       -0.11      0.48 o 
  -1  14   1       39.16       44.43      1.17 o 
   0  14   1        0.52        1.98      0.58 o 
   1  14   1        7.68        8.10      0.86 o 
   2  14   1        4.08        3.15      0.77 o 
   3  14   1        7.14        6.38      1.02 o 
   4  14   1        6.94        4.91      1.03 o 
   5  14   1        5.25        2.23      1.01 o 
   6  14   1        0.15       -0.51      0.87 o 
   7  14   1        5.44        6.61      1.28 o 
  -7  15   1        0.96       -1.23      1.23 o 
  -6  15   1        0.02        0.31      1.19 o 
  -5  15   1        1.61       -0.36      0.81 o 
  -4  15   1        0.02       -0.80      0.80 o 
  -3  15   1       28.30       24.07      1.49 o 
  -2  15   1        6.04        5.76      0.72 o 
  -1  15   1       24.24       25.20      1.02 o 
   0  15   1       21.30       26.18      1.20 o 
   1  15   1        0.80        0.31      0.55 o 
   2  15   1        2.04        3.79      1.21 o 
   3  15   1        1.50        3.15      0.95 o 
   4  15   1        3.78        3.89      1.41 o 
   5  15   1        0.29       -0.80      0.80 o 
   6  15   1        6.21        5.85      1.43 o 
   7  15   1        2.71        1.72      1.51 o 
  -7  16   1        1.15       -0.34      1.46 o 
  -6  16   1        0.44       -0.64      0.95 o 
  -5  16   1        0.85        0.53      0.88 o 
  -4  16   1        6.82        7.74      1.16 o 
  -3  16   1        2.75        3.25      0.97 o 
  -2  16   1       20.99       18.86      1.39 o 
  -1  16   1        0.79        1.03      0.55 o 
   0  16   1        0.62        0.57      0.53 o 
   1  16   1       36.22       40.21      1.48 o 
   2  16   1        1.04        1.83      0.81 o 
   3  16   1       41.26       41.85      2.02 o 
   4  16   1        0.46        0.12      0.85 o 
   5  16   1        0.36       -0.79      0.84 o 
   6  16   1        0.35       -0.43      1.18 o 
  -6  17   1        0.79        0.30      1.42 o 
  -5  17   1        3.05        2.07      1.07 o 
  -4  17   1        1.40        1.90      0.90 o 
  -3  17   1        1.74        1.80      0.95 o 
  -2  17   1        1.22        0.32      1.39 o 
  -1  17   1       14.60       12.89      0.88 o 
   0  17   1        2.71        3.62      0.85 o 
   1  17   1       26.64       26.97      1.99 o 
   2  17   1        0.73        0.95      1.19 o 
   3  17   1        0.58        1.04      0.85 o 
   4  17   1        6.03        3.60      1.13 o 
   5  17   1        0.68       -0.34      1.19 o 
  -5  18   1        0.00        1.08      1.36 o 
  -4  18   1        0.13       -0.43      1.25 o 
  -3  18   1        0.14        0.31      0.88 o 
  -2  18   1        0.01        0.33      0.95 o 
  -1  18   1        0.02       -0.61      0.61 o 
   0  18   1       39.62       44.70      1.62 o 
   1  18   1       28.76       34.10      3.79 o 
   2  18   1        2.38        1.99      0.96 o 
   3  18   1       15.46       14.45      1.47 o 
   4  18   1        0.27       -0.42      0.95 o 
   5  18   1        1.93        2.07      1.49 o 
  -4  19   1        5.47        3.92      1.18 o 
  -3  19   1        1.32        0.08      1.16 o 
  -2  19   1        1.46        1.18      0.98 o 
  -1  19   1        0.01        0.17      0.83 o 
   0  19   1       28.69       35.99      1.56 o 
   1  19   1        0.81        1.75      1.04 o 
   2  19   1        1.41        2.45      1.02 o 
   3  19   1        0.25        1.03      1.01 o 
   4  19   1        0.09       -0.58      1.21 o 
  -3  20   1        0.58        0.07      1.67 o 
  -2  20   1        0.64       -0.68      0.97 o 
  -1  20   1        0.00        0.26      0.91 o 
   0  20   1        4.97        5.52      1.13 o 
   1  20   1        0.84        0.79      0.99 o 
   2  20   1        6.42        6.33      1.20 o 
 -10   0   2        6.24        8.01      1.83 o 
  -8   0   2       86.84       91.00      2.59 o 
  -6   0   2      748.50      738.51      9.05 o 
  -4   0   2      472.23      428.82      7.58 o 
  -2   0   2     5406.89     5424.87     76.01 o 
   0   0   2      554.65      525.37      5.39 o 
   2   0   2      602.73      501.68      5.43 o 
   4   0   2       12.48       13.78      0.73 o 
   6   0   2      576.09      600.31     10.87 o 
   8   0   2        6.14        7.62      1.68 o 
  10   0   2        1.99        0.45      1.46 o 
 -11   1   2        0.03       -0.60      1.02 o 
 -10   1   2        4.28        4.16      1.09 o 
  -9   1   2        1.75        2.34      0.97 o 
  -8   1   2        5.24        2.79      0.76 o 
  -7   1   2       11.32       12.71      0.72 o 
  -6   1   2       67.08       70.66      1.40 o 
  -5   1   2      465.68      503.49      5.27 o 
  -4   1   2      248.47      247.24      2.96 o 
  -3   1   2      416.79      455.33      5.40 o 
  -2   1   2      759.14      811.16     12.27 o 
  -1   1   2       16.46        8.99      0.32 o 
   0   1   2     2856.34     2913.55     23.74 o 
   1   1   2      404.45      449.55      3.99 o 
   2   1   2       21.97       14.13      0.36 o 
   3   1   2      935.56      904.65      6.71 o 
   4   1   2      169.62      175.82      1.89 o 
   5   1   2        6.81        5.97      0.54 o 
   6   1   2       19.42       26.58      1.41 o 
   7   1   2      156.05      140.72      3.21 o 
   8   1   2        1.78        1.15      0.88 o 
   9   1   2        0.02        0.53      1.07 o 
  10   1   2        2.20        2.39      1.36 o 
 -11   2   2        0.18       -0.99      0.99 o 
 -10   2   2       10.29       12.53      1.44 o 
  -9   2   2       19.16       25.81      1.37 o 
  -8   2   2       17.19       23.74      1.16 o 
  -7   2   2        1.84        2.11      0.47 o 
  -6   2   2       18.18       21.56      1.16 o 
  -5   2   2       98.12      116.46      1.98 o 
  -4   2   2        9.75        7.90      0.52 o 
  -3   2   2     1063.64     1105.19      9.69 o 
  -2   2   2      823.42      950.00      6.92 o 
  -1   2   2       15.13       19.50      0.58 o 
   0   2   2      582.51      576.68      4.91 o 
   1   2   2     2150.39     2149.35     15.05 o 
   2   2   2     1134.39     1092.32      7.94 o 
   3   2   2       47.95       44.25      0.71 o 
   4   2   2      393.07      435.37      3.71 o 
   5   2   2      125.22      119.06      2.61 o 
   6   2   2       12.45       14.32      1.77 o 
   7   2   2       45.35       35.89      3.00 o 
   8   2   2        0.02       -0.58      0.74 o 
   9   2   2        5.91        3.02      1.00 o 
 -10   3   2        0.64        1.46      1.85 o 
  -9   3   2        1.42        0.40      0.68 o 
  -8   3   2        9.85       11.21      2.24 o 
  -7   3   2        1.18        0.81      0.43 o 
  -6   3   2        9.41        7.59      0.63 o 
  -5   3   2      265.81      278.46      4.17 o 
  -4   3   2      963.57     1012.53     11.18 o 
  -3   3   2        0.86        0.42      0.26 o 
  -2   3   2     1673.11     1642.31     10.48 o 
  -1   3   2       17.27       18.06      0.36 o 
   0   3   2       23.11       29.65      0.67 o 
   1   3   2     1418.12     1342.14     20.37 o 
   2   3   2      629.12      584.87      6.67 o 
   3   3   2        3.78        4.84      0.39 o 
   4   3   2      790.24      746.49      6.90 o 
   5   3   2        8.47        7.50      0.61 o 
   6   3   2       83.27       98.07      3.71 o 
   7   3   2        0.81        1.79      0.84 o 
   8   3   2        3.60        3.96      1.13 o 
   9   3   2       11.29        9.15      1.78 o 
 -10   4   2        2.28        1.27      1.19 o 
  -9   4   2       18.32       19.13      1.44 o 
  -8   4   2        3.32        1.75      0.77 o 
  -7   4   2        0.88        1.53      0.51 o 
  -6   4   2      129.45      128.46      2.14 o 
  -5   4   2        0.06        0.29      0.41 o 
  -4   4   2      588.94      619.44      5.47 o 
  -3   4   2      120.04      109.97      1.58 o 
  -2   4   2       49.90       61.06      0.90 o 
  -1   4   2     3163.61     3361.58     20.69 o 
   0   4   2     1651.13     1685.51     10.54 o 
   1   4   2       34.07       39.00      0.56 o 
   2   4   2      225.91      201.19      2.25 o 
   3   4   2       66.84       60.63      1.64 o 
   4   4   2      263.75      310.56      3.52 o 
   5   4   2       96.71      110.76      1.94 o 
   6   4   2      656.00      679.89      9.72 o 
   7   4   2        4.37        5.35      1.43 o 
   8   4   2       10.87       13.30      2.16 o 
   9   4   2        2.05        3.61      1.41 o 
 -10   5   2        0.81        1.97      0.83 o 
  -9   5   2        8.42        8.22      2.60 o 
  -8   5   2        5.37        5.24      1.54 o 
  -7   5   2        0.04       -0.11      0.54 o 
  -6   5   2       72.96       72.47      1.36 o 
  -5   5   2      252.33      234.92      2.65 o 
  -4   5   2     2826.01     2975.51     20.88 o 
  -3   5   2      312.78      312.26      2.76 o 
  -2   5   2      791.20      832.22      7.33 o 
  -1   5   2      777.93      791.48      5.26 o 
   0   5   2       21.30       22.77      0.51 o 
   1   5   2      348.61      353.57      2.57 o 
   2   5   2      128.30      143.79      2.08 o 
   3   5   2        2.74        7.98      0.51 o 
   4   5   2      364.28      356.64      3.92 o 
   5   5   2       43.66       35.38      1.15 o 
   6   5   2        3.73        4.44      0.71 o 
   7   5   2       91.94       87.39      2.03 o 
   8   5   2       29.55       34.60      1.78 o 
   9   5   2        1.48        1.66      0.98 o 
 -10   6   2        0.01        0.00      0.73 o 
  -9   6   2       10.54       12.17      1.37 o 
  -8   6   2        1.74        0.94      0.78 o 
  -7   6   2        3.83        5.17      0.67 o 
  -6   6   2        0.81        0.40      0.38 o 
  -5   6   2       55.87       57.02      1.42 o 
  -4   6   2      417.69      399.72      3.57 o 
  -3   6   2     4289.10     4104.05     28.33 o 
  -2   6   2        3.39        3.00      0.29 o 
  -1   6   2     1417.73     1452.24      9.30 o 
   0   6   2       85.94      121.14      1.98 o 
   1   6   2      222.15      196.42      1.65 o 
   2   6   2      204.68      192.52      1.66 o 
   3   6   2       44.80       40.23      1.05 o 
   4   6   2       36.37       37.35      1.10 o 
   5   6   2       47.60       51.65      1.38 o 
   6   6   2        0.00        0.02      0.55 o 
   7   6   2        0.03        1.67      0.90 o 
   8   6   2        0.01        0.45      0.88 o 
   9   6   2        0.16       -0.85      0.85 o 
 -10   7   2        0.06        1.38      1.08 o 
  -9   7   2        2.93        2.11      0.98 o 
  -8   7   2       16.85       16.18      1.78 o 
  -7   7   2        1.00        0.95      0.86 o 
  -6   7   2       12.44       12.71      0.84 o 
  -5   7   2       60.61       61.05      1.16 o 
  -4   7   2        7.22        5.91      0.42 o 
  -3   7   2     1529.57     1533.50     13.15 o 
  -2   7   2       90.16       98.25      1.16 o 
  -1   7   2       11.40       11.09      0.47 o 
   0   7   2        0.04        0.75      0.33 o 
   1   7   2       19.16       13.72      0.41 o 
   2   7   2      236.18      190.62      1.70 o 
   3   7   2       21.46       28.15      0.78 o 
   4   7   2      379.28      384.45      4.23 o 
   5   7   2        0.39        0.61      0.52 o 
   6   7   2        0.52        0.23      0.53 o 
   7   7   2        0.67        0.48      0.59 o 
   8   7   2        0.01       -0.63      0.83 o 
   9   7   2        3.78        1.52      2.00 o 
 -10   8   2        2.82        5.23      1.35 o 
  -9   8   2        1.52        0.21      0.80 o 
  -8   8   2       18.20       19.82      2.36 o 
  -7   8   2        1.04        0.91      0.70 o 
  -6   8   2       94.48       92.46      4.52 o 
  -5   8   2       67.11       72.65      1.62 o 
  -4   8   2       18.54       14.64      0.76 o 
  -3   8   2      194.43      203.56      2.67 o 
  -2   8   2       97.14       86.57      1.13 o 
  -1   8   2      568.99      605.14      4.36 o 
   0   8   2      107.67       94.25      1.12 o 
   1   8   2      689.06      677.56      4.70 o 
   2   8   2       73.76       76.35      0.97 o 
   3   8   2       31.28       36.81      0.90 o 
   4   8   2        9.32        6.30      0.55 o 
   5   8   2        4.15        2.14      0.51 o 
   6   8   2        2.85        4.25      1.13 o 
   7   8   2        2.09        0.63      0.83 o 
   8   8   2        0.36        0.26      0.71 o 
   9   8   2        4.05        3.75      1.11 o 
 -10   9   2        0.06        2.25      1.57 o 
  -9   9   2        0.00       -0.20      3.21 o 
  -8   9   2        3.27        3.37      1.03 o 
  -7   9   2        0.54        0.32      0.74 o 
  -6   9   2        1.47        2.02      0.79 o 
  -5   9   2        3.42        5.48      0.78 o 
  -4   9   2      181.02      181.06      2.88 o 
  -3   9   2      311.19      313.79      4.33 o 
  -2   9   2       24.00       22.73      0.63 o 
  -1   9   2        5.43        4.27      0.32 o 
   0   9   2        1.04        4.10      0.32 o 
   1   9   2      732.20      712.48      5.63 o 
   2   9   2      185.94      196.77      2.19 o 
   3   9   2      644.21      615.96      7.32 o 
   4   9   2       59.08       64.25      1.30 o 
   5   9   2      113.46      111.46      2.58 o 
   6   9   2        6.33        5.94      0.63 o 
   7   9   2        5.04        4.83      0.72 o 
   8   9   2        1.35        0.60      0.75 o 
   9   9   2        1.38       -0.75      0.90 o 
  -9  10   2        0.61        0.52      0.90 o 
  -8  10   2        0.01       -0.78      0.78 o 
  -7  10   2        0.54        0.36      0.72 o 
  -6  10   2        1.06       -0.67      0.67 o 
  -5  10   2       51.25       54.89      1.94 o 
  -4  10   2       52.50       51.38      1.37 o 
  -3  10   2        2.29        1.75      0.45 o 
  -2  10   2       60.86       62.84      1.03 o 
  -1  10   2      218.77      210.42      2.06 o 
   0  10   2       14.09       18.16      0.58 o 
   1  10   2      155.85      168.68      2.02 o 
   2  10   2        0.90        0.04      0.43 o 
   3  10   2        7.04        9.28      0.58 o 
   4  10   2       10.51        9.30      0.64 o 
   5  10   2       37.40       43.00      1.46 o 
   6  10   2        2.89        4.12      0.62 o 
   7  10   2        2.16        2.93      0.88 o 
   8  10   2        1.42        0.43      0.79 o 
  -9  11   2        0.55        0.05      0.97 o 
  -8  11   2        0.36        0.88      0.87 o 
  -7  11   2       14.00       15.07      1.39 o 
  -6  11   2        3.87        4.28      1.01 o 
  -5  11   2       78.85       77.81      2.36 o 
  -4  11   2       72.93       71.07      1.64 o 
  -3  11   2       77.28       81.31      1.70 o 
  -2  11   2      156.94      168.51      2.10 o 
  -1  11   2        0.17        0.20      0.29 o 
   0  11   2       39.31       44.19      0.88 o 
   1  11   2        4.92        3.94      0.40 o 
   2  11   2       33.86       42.02      1.13 o 
   3  11   2       11.18       10.20      0.60 o 
   4  11   2        5.70        4.19      0.53 o 
   5  11   2       24.75       26.83      1.24 o 
   6  11   2        2.91        1.49      0.70 o 
   7  11   2        0.03        0.25      0.73 o 
   8  11   2        0.30        0.10      0.91 o 
  -9  12   2        1.04        1.70      1.53 o 
  -8  12   2        0.00        0.01      0.93 o 
  -7  12   2        1.33        1.48      0.82 o 
  -6  12   2        0.42       -0.55      0.72 o 
  -5  12   2        9.30        8.50      1.04 o 
  -4  12   2       39.11       36.44      1.26 o 
  -3  12   2       48.03       44.94      1.33 o 
  -2  12   2       13.11        8.27      0.57 o 
  -1  12   2      174.71      195.79      2.10 o 
   0  12   2        2.60        3.59      0.39 o 
   1  12   2       12.11       13.72      0.83 o 
   2  12   2        0.24       -0.19      0.50 o 
   3  12   2        3.45        2.66      0.78 o 
   4  12   2        1.86        1.73      0.82 o 
   5  12   2       22.66       18.92      1.14 o 
   6  12   2        8.22       11.89      1.07 o 
   7  12   2        4.77        4.78      1.62 o 
   8  12   2        5.48        3.63      1.13 o 
  -8  13   2        0.05        0.30      0.90 o 
  -7  13   2        0.60        1.34      1.47 o 
  -6  13   2        0.06        0.53      0.79 o 
  -5  13   2       10.96        9.73      1.37 o 
  -4  13   2       25.23       26.43      1.54 o 
  -3  13   2        2.71        2.12      1.00 o 
  -2  13   2        4.68        4.45      0.66 o 
  -1  13   2      212.38      222.98      2.36 o 
   0  13   2       32.92       30.33      0.84 o 
   1  13   2       81.60       82.51      2.21 o 
   2  13   2       20.09       12.75      1.08 o 
   3  13   2        1.20        1.17      0.73 o 
   4  13   2        5.47        5.23      0.97 o 
   5  13   2        0.50        0.20      0.83 o 
   6  13   2        4.31        5.78      1.17 o 
   7  13   2        1.05        0.91      0.88 o 
  -8  14   2        0.35       -1.23      1.23 o 
  -7  14   2        1.41        1.95      1.02 o 
  -6  14   2        0.05       -0.58      0.82 o 
  -5  14   2        3.73        5.84      1.08 o 
  -4  14   2       38.96       38.00      1.80 o 
  -3  14   2       27.52       25.96      1.15 o 
  -2  14   2        5.59        4.35      0.56 o 
  -1  14   2      174.30      176.53      2.79 o 
   0  14   2       36.32       30.87      1.02 o 
   1  14   2       23.86       23.48      1.34 o 
   2  14   2        3.80        4.82      0.88 o 
   3  14   2        0.57        0.54      0.75 o 
   4  14   2        3.54        5.50      1.81 o 
   5  14   2        1.88        2.51      0.92 o 
   6  14   2        1.03       -0.58      1.19 o 
   7  14   2        2.32        3.66      1.57 o 
  -7  15   2        0.09       -0.97      0.97 o 
  -6  15   2        0.82       -0.33      0.96 o 
  -5  15   2        1.09        1.88      1.32 o 
  -4  15   2        1.37        1.45      0.79 o 
  -3  15   2        0.37       -0.28      0.53 o 
  -2  15   2       90.15       94.74      1.77 o 
  -1  15   2      120.87      129.96      2.53 o 
   0  15   2        1.69        2.94      0.63 o 
   1  15   2       17.68       17.62      1.24 o 
   2  15   2       70.14       75.65      3.24 o 
   3  15   2        3.77        3.13      0.93 o 
   4  15   2       22.65       23.57      1.63 o 
   5  15   2        4.46        3.71      2.12 o 
   6  15   2        3.46        3.39      2.81 o 
  -7  16   2        2.04        1.64      1.55 o 
  -6  16   2        0.00       -0.70      0.92 o 
  -5  16   2        2.10        2.94      1.02 o 
  -4  16   2        0.04        0.36      0.79 o 
  -3  16   2        2.31        3.53      0.91 o 
  -2  16   2       40.00       44.23      1.29 o 
  -1  16   2       63.94       73.45      2.81 o 
   0  16   2        6.30        5.89      0.78 o 
   1  16   2        2.88        3.09      0.90 o 
   2  16   2       10.31       12.84      1.30 o 
   3  16   2        0.28       -0.74      0.74 o 
   4  16   2        2.15        2.93      1.08 o 
   5  16   2        0.00       -0.90      0.90 o 
   6  16   2        0.00       -0.45      1.21 o 
  -6  17   2        1.85        3.44      1.57 o 
  -5  17   2        0.30       -0.72      0.78 o 
  -4  17   2        1.68        2.75      0.98 o 
  -3  17   2        3.11        5.07      1.04 o 
  -2  17   2       28.11       29.23      1.33 o 
  -1  17   2        1.74        2.20      0.71 o 
   0  17   2       10.96       11.39      0.95 o 
   1  17   2        0.00        0.71      0.77 o 
   2  17   2        7.10        4.86      1.45 o 
   3  17   2        3.02        3.00      1.38 o 
   4  17   2        0.14       -0.55      0.90 o 
   5  17   2        0.08        0.39      1.27 o 
  -5  18   2        0.56        0.61      1.55 o 
  -4  18   2        0.14       -0.89      1.53 o 
  -3  18   2        0.52       -0.05      0.84 o 
  -2  18   2        0.40       -0.72      1.26 o 
  -1  18   2        7.31        5.64      0.97 o 
   0  18   2        6.73        8.16      0.94 o 
   1  18   2       13.19       15.58      1.37 o 
   2  18   2        1.27        2.11      0.98 o 
   3  18   2        2.60        1.78      1.01 o 
   4  18   2        0.00       -0.41      1.16 o 
  -4  19   2        0.15       -0.41      1.23 o 
  -3  19   2        0.66        1.78      1.01 o 
  -2  19   2        0.23       -0.34      1.18 o 
  -1  19   2        5.91        4.27      0.83 o 
   0  19   2       11.57       12.08      1.94 o 
   1  19   2        7.08        5.84      1.10 o 
   2  19   2        0.86       -0.26      0.91 o 
   3  19   2        0.17       -0.17      1.16 o 
  -3  20   2        0.37       -0.51      1.00 o 
  -2  20   2        0.28        1.33      1.33 o 
  -1  20   2        4.59        3.09      1.02 o 
   0  20   2        2.84        3.21      1.02 o 
   1  20   2        0.26       -0.19      0.89 o 
   2  20   2        0.47        2.07      1.29 o 
 -11   0   3        6.97        7.79      1.98 o 
  -9   0   3        0.07       -0.69      0.69 o 
  -7   0   3      201.49      212.13      3.99 o 
  -5   0   3     1077.99     1048.12     16.73 o 
  -1   0   3      313.18      312.76      3.57 o 
   1   0   3        9.03        8.47      0.72 o 
   3   0   3      224.47      208.47      2.87 o 
   5   0   3       62.29       55.82      2.48 o 
   7   0   3        6.91        8.03      1.42 o 
   9   0   3        0.61        0.90      1.36 o 
 -11   1   3        2.27       -0.14      1.21 o 
 -10   1   3        5.22       10.43      1.33 o 
  -9   1   3        3.80        2.27      0.74 o 
  -8   1   3        0.80        0.90      0.57 o 
  -7   1   3        1.15        0.80      0.45 o 
  -6   1   3       28.41       24.93      1.03 o 
  -5   1   3       48.83       63.15      1.45 o 
  -4   1   3      103.24      107.18      2.14 o 
  -3   1   3       27.93       20.65      0.69 o 
  -2   1   3     2362.05     2352.40     17.28 o 
  -1   1   3     2612.12     2651.50     24.26 o 
   0   1   3     2127.02     1984.31     13.68 o 
   1   1   3        1.65        0.04      0.10 o 
   2   1   3     1341.13     1362.22      9.67 o 
   3   1   3     1766.05     1756.49     12.44 o 
   4   1   3       31.57       26.30      0.93 o 
   5   1   3      113.44      118.85      5.21 o 
   6   1   3        3.03        2.16      1.12 o 
   7   1   3       18.12       12.56      1.28 o 
   8   1   3        4.62        5.12      1.07 o 
   9   1   3        0.04        0.40      0.90 o 
 -11   2   3        0.91        2.66      1.13 o 
 -10   2   3        0.01       -0.25      0.70 o 
  -9   2   3        0.09       -0.09      0.76 o 
  -8   2   3       21.53       19.19      0.94 o 
  -7   2   3       18.13       18.58      1.26 o 
  -6   2   3       64.98       72.93      1.70 o 
  -5   2   3       23.62       23.95      0.93 o 
  -4   2   3      100.63      114.10      1.52 o 
  -3   2   3      139.61      141.21      1.78 o 
  -2   2   3        5.29        7.72      0.27 o 
  -1   2   3     1089.37     1009.41      8.25 o 
   0   2   3       72.16       95.67      1.57 o 
   1   2   3       97.52      108.24      1.12 o 
   2   2   3     1619.35     1877.80     15.31 o 
   3   2   3      153.39      164.26      1.77 o 
   4   2   3      568.58      540.39      5.35 o 
   5   2   3       42.42       43.20      1.20 o 
   6   2   3       14.08        9.14      1.05 o 
   7   2   3        0.60       -0.61      0.70 o 
   8   2   3        8.02        5.69      2.08 o 
   9   2   3        1.20        1.72      1.70 o 
 -11   3   3        1.18        3.16      1.64 o 
 -10   3   3        6.95        9.54      1.09 o 
  -9   3   3        7.98        7.37      1.10 o 
  -8   3   3       20.75       20.93      0.97 o 
  -7   3   3       90.21       86.43      2.39 o 
  -6   3   3        8.38       10.74      0.91 o 
  -5   3   3        0.64       -0.28      0.29 o 
  -4   3   3      122.18      142.61      1.78 o 
  -3   3   3      350.51      352.11      3.13 o 
  -2   3   3      943.75      847.15      5.60 o 
  -1   3   3      664.99      565.23      5.03 o 
   0   3   3      120.21      107.50      1.11 o 
   1   3   3      466.81      448.20      3.49 o 
   2   3   3      278.76      278.99      3.10 o 
   3   3   3      271.34      306.83      3.31 o 
   4   3   3       85.35       88.76      1.61 o 
   5   3   3      352.44      319.94      3.79 o 
   6   3   3       10.33       14.04      1.55 o 
   7   3   3        8.54        9.92      1.12 o 
   8   3   3       16.70       18.25      1.45 o 
   9   3   3        1.69        1.52      0.96 o 
 -10   4   3        5.95        6.14      1.64 o 
  -9   4   3        6.83        7.41      1.10 o 
  -8   4   3        8.54       10.99      2.10 o 
  -7   4   3       45.20       49.95      1.25 o 
  -6   4   3        2.96        2.98      0.50 o 
  -5   4   3       17.59       19.48      0.91 o 
  -4   4   3      132.05      141.78      1.81 o 
  -3   4   3        2.33        2.36      0.26 o 
  -2   4   3      102.70      128.52      1.56 o 
  -1   4   3        9.63        9.91      0.36 o 
   0   4   3        6.05       10.43      0.27 o 
   1   4   3      429.17      457.64      3.59 o 
   2   4   3      815.37      800.59      7.00 o 
   3   4   3      737.45      733.82      6.69 o 
   4   4   3        3.65        3.67      0.51 o 
   5   4   3      178.31      158.73      2.46 o 
   6   4   3       10.14        5.30      0.70 o 
   7   4   3        3.60        1.95      0.80 o 
   8   4   3       11.16       12.67      1.27 o 
   9   4   3        1.05        2.71      1.07 o 
 -10   5   3        1.05       -0.39      0.83 o 
  -9   5   3        2.72        4.01      0.97 o 
  -8   5   3        4.41        5.91      0.75 o 
  -7   5   3        3.41        2.46      0.50 o 
  -6   5   3        7.18        5.67      0.63 o 
  -5   5   3       46.84       47.60      1.03 o 
  -4   5   3      219.86      223.38      2.81 o 
  -3   5   3      234.85      239.85      2.45 o 
  -2   5   3       45.65       45.27      1.91 o 
  -1   5   3     1569.44     1491.18      9.51 o 
   0   5   3      985.60     1199.74     11.15 o 
   1   5   3      291.71      287.24      2.45 o 
   2   5   3        1.34        2.72      0.41 o 
   3   5   3        0.74        0.56      0.38 o 
   4   5   3       21.60       20.38      0.91 o 
   5   5   3       30.59       22.47      1.09 o 
   6   5   3        9.21        6.44      0.74 o 
   7   5   3        6.31        2.34      0.85 o 
   8   5   3        0.61        0.67      0.80 o 
   9   5   3        3.38        4.22      1.25 o 
 -10   6   3        0.02       -0.28      0.87 o 
  -9   6   3        0.00       -0.50      0.80 o 
  -8   6   3        5.27        2.07      0.86 o 
  -7   6   3        9.70       11.39      0.86 o 
  -6   6   3       40.47       48.46      1.39 o 
  -5   6   3      201.76      192.28      2.24 o 
  -4   6   3      431.24      411.94      3.67 o 
  -3   6   3      517.11      542.74      4.62 o 
  -2   6   3      126.60      153.85      1.50 o 
  -1   6   3      217.06      227.10      1.93 o 
   0   6   3     1249.80     1392.83      8.87 o 
   1   6   3      202.15      209.34      1.77 o 
   2   6   3      843.84      842.36     10.08 o 
   3   6   3       27.66       15.36      0.74 o 
   4   6   3      449.26      444.92      6.41 o 
   5   6   3        0.56        1.32      0.59 o 
   6   6   3       51.97       52.02      1.52 o 
   7   6   3       30.14       27.85      1.58 o 
   8   6   3        3.87        4.13      0.97 o 
   9   6   3        1.63        0.47      1.81 o 
 -10   7   3        1.54        0.34      0.97 o 
  -9   7   3        0.99        0.76      0.88 o 
  -8   7   3        4.59        6.05      1.03 o 
  -7   7   3       10.38       12.22      1.17 o 
  -6   7   3       96.87       88.00      1.91 o 
  -5   7   3       15.25       17.70      0.86 o 
  -4   7   3      352.64      333.55      3.86 o 
  -3   7   3     1055.65     1046.98      8.11 o 
  -2   7   3       14.21       11.86      0.44 o 
  -1   7   3     1410.46     1463.84      9.50 o 
   0   7   3       85.33       78.07      0.91 o 
   1   7   3      329.95      336.61      2.61 o 
   2   7   3       38.29       38.49      1.00 o 
   3   7   3        1.98        2.17      0.44 o 
   4   7   3      464.65      479.33      5.05 o 
   5   7   3      240.48      224.39      3.15 o 
   6   7   3       28.60       32.10      2.42 o 
   7   7   3        6.85       10.82      1.65 o 
   8   7   3        0.28       -0.72      0.77 o 
   9   7   3        0.78        0.64      0.94 o 
 -10   8   3        0.03        0.79      0.93 o 
  -9   8   3        0.53       -0.75      0.75 o 
  -8   8   3        6.98        4.75      1.13 o 
  -7   8   3       39.30       39.59      1.83 o 
  -6   8   3      143.00      137.45      3.94 o 
  -5   8   3      214.25      222.31      3.87 o 
  -4   8   3        0.15        0.86      0.40 o 
  -3   8   3      187.38      198.41      2.32 o 
  -2   8   3       47.76       49.30      0.84 o 
  -1   8   3        9.08       15.84      0.50 o 
   0   8   3       68.95       98.47      1.01 o 
   1   8   3        6.37        5.22      0.31 o 
   2   8   3       46.06       41.99      0.91 o 
   3   8   3       24.01       27.68      0.89 o 
   4   8   3        9.30       11.86      0.70 o 
   5   8   3      112.68      111.67      2.13 o 
   6   8   3        0.66       -0.53      0.53 o 
   7   8   3       17.18       15.46      1.08 o 
   8   8   3        0.16       -0.73      0.73 o 
 -10   9   3        1.26        0.62      1.31 o 
  -9   9   3        0.07       -0.33      0.84 o 
  -8   9   3        0.08       -0.42      0.77 o 
  -7   9   3        3.62        1.83      0.82 o 
  -6   9   3        0.14       -0.10      0.51 o 
  -5   9   3      430.36      402.33      4.75 o 
  -4   9   3       11.34        7.85      0.78 o 
  -3   9   3       45.61       44.55      1.19 o 
  -2   9   3        0.10        0.32      0.25 o 
  -1   9   3       18.67       11.64      0.52 o 
   0   9   3       77.12       54.87      0.90 o 
   1   9   3        0.57       -0.22      0.22 o 
   2   9   3      179.92      169.61      2.00 o 
   3   9   3       44.33       43.61      1.05 o 
   4   9   3       33.65       32.19      1.04 o 
   5   9   3       19.07       14.68      0.79 o 
   6   9   3        9.72       12.70      0.99 o 
   7   9   3        0.56       -0.05      0.57 o 
   8   9   3        3.58        3.62      0.83 o 
  -9  10   3        0.72        0.22      0.86 o 
  -8  10   3        0.53       -0.05      0.84 o 
  -7  10   3       10.84        9.03      1.13 o 
  -6  10   3       23.51       22.58      1.41 o 
  -5  10   3      274.08      235.71      3.50 o 
  -4  10   3      153.49      144.46      2.40 o 
  -3  10   3        2.04        3.72      0.53 o 
  -2  10   3       13.37       11.37      0.51 o 
  -1  10   3      179.68      186.89      1.93 o 
   0  10   3      109.98      107.57      1.36 o 
   1  10   3       15.33       16.49      0.74 o 
   2  10   3       25.08       25.87      0.97 o 
   3  10   3       38.03       35.00      1.00 o 
   4  10   3        0.35        0.11      0.45 o 
   5  10   3        5.73        5.48      0.63 o 
   6  10   3        0.14       -0.45      0.51 o 
   7  10   3        4.16        3.44      0.83 o 
   8  10   3        0.68        0.25      1.40 o 
  -9  11   3        0.29        0.64      0.94 o 
  -8  11   3        5.03        6.92      1.21 o 
  -7  11   3       17.74       16.89      1.48 o 
  -6  11   3        0.16        0.71      0.79 o 
  -5  11   3        0.79        0.71      0.56 o 
  -4  11   3        0.28        0.44      0.53 o 
  -3  11   3      442.75      403.94      4.63 o 
  -2  11   3      115.71      103.53      1.43 o 
  -1  11   3       26.96       28.22      0.74 o 
   0  11   3       93.16       83.25      1.23 o 
   1  11   3        8.67       10.68      0.68 o 
   2  11   3       58.59       65.32      1.48 o 
   3  11   3        0.00       -0.18      0.50 o 
   4  11   3        7.06        5.51      0.61 o 
   5  11   3       35.07       34.91      1.15 o 
   6  11   3        4.33        6.76      0.91 o 
   7  11   3        0.54        0.09      0.73 o 
   8  11   3        4.48        4.42      1.13 o 
  -9  12   3        0.00        0.24      1.27 o 
  -8  12   3        0.29        0.39      1.29 o 
  -7  12   3        0.07       -0.85      0.85 o 
  -6  12   3        9.01        7.13      1.08 o 
  -5  12   3       60.70       58.37      2.12 o 
  -4  12   3       14.90       20.43      1.07 o 
  -3  12   3      477.87      477.95      5.36 o 
  -2  12   3       72.27       69.88      1.21 o 
  -1  12   3        3.34        3.55      0.41 o 
   0  12   3        9.82        8.84      0.51 o 
   1  12   3      133.30      129.27      2.13 o 
   2  12   3       48.32       48.45      1.32 o 
   3  12   3      122.53      129.53      2.96 o 
   4  12   3       18.61       16.26      1.91 o 
   5  12   3        9.91        8.51      1.25 o 
   6  12   3        0.53        1.10      0.76 o 
   7  12   3        2.04        0.64      0.79 o 
  -8  13   3        0.15       -0.55      1.56 o 
  -7  13   3        0.85        0.90      0.94 o 
  -6  13   3       12.78       13.67      2.08 o 
  -5  13   3        0.82        0.61      0.69 o 
  -4  13   3       34.47       33.95      1.29 o 
  -3  13   3      148.81      153.44      2.62 o 
  -2  13   3        0.23        0.41      0.38 o 
  -1  13   3       33.34       33.87      0.89 o 
   0  13   3        0.55       -0.35      0.37 o 
   1  13   3       24.99       25.37      1.03 o 
   2  13   3        6.01        5.91      1.18 o 
   3  13   3        7.62        8.70      1.09 o 
   4  13   3        3.83        1.70      0.88 o 
   5  13   3        4.92        7.97      1.22 o 
   6  13   3        0.01       -0.18      0.96 o 
   7  13   3        0.02        1.23      1.09 o 
  -8  14   3        1.00        0.13      1.31 o 
  -7  14   3        3.29        3.81      1.27 o 
  -6  14   3        9.93        9.42      1.26 o 
  -5  14   3       35.58       37.62      1.82 o 
  -4  14   3        7.18        6.90      0.77 o 
  -3  14   3       47.76       53.37      1.59 o 
  -2  14   3       15.31       13.81      0.69 o 
  -1  14   3       11.35       12.12      0.64 o 
   0  14   3       10.23        8.10      0.65 o 
   1  14   3        7.08        5.20      0.87 o 
   2  14   3        0.16        0.06      0.97 o 
   3  14   3        0.48       -0.70      0.70 o 
   4  14   3        3.70        3.15      1.01 o 
   5  14   3        0.50       -0.05      0.92 o 
   6  14   3        5.15        5.98      1.29 o 
  -7  15   3        0.80        0.65      1.02 o 
  -6  15   3        3.34        3.46      1.09 o 
  -5  15   3        5.41        4.61      1.10 o 
  -4  15   3        1.65        0.57      1.14 o 
  -3  15   3       56.08       52.74      2.21 o 
  -2  15   3        7.86        7.44      0.97 o 
  -1  15   3       25.58       27.48      1.18 o 
   0  15   3        2.09        1.85      0.61 o 
   1  15   3       21.79       24.92      1.46 o 
   2  15   3        0.30       -0.79      0.79 o 
   3  15   3        0.62        0.43      0.83 o 
   4  15   3        0.23       -0.41      0.83 o 
   5  15   3        6.20        6.71      1.27 o 
   6  15   3        0.58       -0.95      1.21 o 
  -7  16   3        0.03        2.58      1.49 o 
  -6  16   3        0.01       -0.39      0.94 o 
  -5  16   3        0.01       -0.17      0.83 o 
  -4  16   3        2.98        2.24      0.93 o 
  -3  16   3        0.71       -0.47      0.58 o 
  -2  16   3       87.15       77.28      1.66 o 
  -1  16   3        6.16        4.77      0.72 o 
   0  16   3        4.64        5.43      0.91 o 
   1  16   3        1.17        1.54      0.82 o 
   2  16   3        2.48        2.06      0.91 o 
   3  16   3        3.54        2.31      0.99 o 
   4  16   3        1.49        1.99      1.03 o 
   5  16   3        0.27        0.52      1.31 o 
  -6  17   3        0.96        0.60      1.36 o 
  -5  17   3        0.15       -0.84      0.84 o 
  -4  17   3        0.18       -0.76      0.76 o 
  -3  17   3        1.62        1.03      0.88 o 
  -2  17   3       12.28       12.63      1.29 o 
  -1  17   3       11.51        8.29      1.30 o 
   0  17   3        7.79       11.79      1.27 o 
   1  17   3        0.88        1.08      0.82 o 
   2  17   3        0.06        1.14      0.86 o 
   3  17   3       10.09       10.22      1.30 o 
   4  17   3        0.00        0.99      1.03 o 
   5  17   3        0.03       -0.97      1.29 o 
  -5  18   3        9.38        8.41      2.42 o 
  -4  18   3        0.70        0.82      0.90 o 
  -3  18   3        5.86        4.65      1.12 o 
  -2  18   3        6.90        8.14      1.16 o 
  -1  18   3        0.36        0.78      0.65 o 
   0  18   3        0.12        0.61      0.80 o 
   1  18   3        8.87        9.45      1.24 o 
   2  18   3        0.38        0.54      0.88 o 
   3  18   3        2.03        2.46      1.99 o 
   4  18   3        1.02        0.52      1.38 o 
  -4  19   3        0.06       -0.79      0.99 o 
  -3  19   3        0.01       -0.80      0.80 o 
  -2  19   3        1.01        0.47      0.82 o 
  -1  19   3        0.83        0.58      0.69 o 
   0  19   3        1.68        0.20      0.80 o 
   1  19   3        5.44        6.55      1.10 o 
   2  19   3        2.92        3.75      1.46 o 
   3  19   3        0.88        0.99      1.29 o 
  -2  20   3        0.49        0.97      1.42 o 
  -1  20   3        0.11        0.15      0.88 o 
   0  20   3        0.80       -0.48      0.89 o 
   1  20   3        0.28        0.80      1.29 o 
 -10   0   4        0.41       -0.48      0.87 o 
  -8   0   4       21.46       21.41      1.45 o 
  -6   0   4       60.90       53.13      2.54 o 
  -4   0   4      409.08      329.37      4.08 o 
  -2   0   4      390.09      421.04      4.94 o 
   0   0   4     1118.94     1149.24     11.63 o 
   2   0   4        0.13       -0.23      0.23 o 
   4   0   4       58.36       52.87      2.17 o 
   6   0   4      177.09      182.69      5.04 o 
   8   0   4        4.48        8.07      1.64 o 
 -11   1   4        0.96        1.54      1.08 o 
 -10   1   4        0.01       -0.85      0.85 o 
  -9   1   4        0.85        0.29      0.61 o 
  -8   1   4        0.01       -0.45      0.45 o 
  -7   1   4        3.62        3.89      0.65 o 
  -6   1   4        0.85        0.24      0.44 o 
  -5   1   4      114.18      105.61      1.73 o 
  -4   1   4      130.58      119.33      2.03 o 
  -3   1   4      941.50      857.18      5.80 o 
  -2   1   4       98.29      113.81      1.32 o 
  -1   1   4        0.03        2.16      0.33 o 
   1   1   4     4762.08     5093.25     34.78 o 
   2   1   4      506.31      438.74      3.56 o 
   3   1   4       69.93       52.28      0.86 o 
   4   1   4       13.27       15.42      1.02 o 
   5   1   4       18.45       11.73      0.97 o 
   6   1   4       17.51       14.82      1.12 o 
   7   1   4        0.10        0.44      0.76 o 
   8   1   4       12.89       12.76      2.71 o 
   9   1   4        0.00       -0.72      0.93 o 
 -11   2   4        0.16       -0.14      0.98 o 
 -10   2   4        0.02       -0.44      0.85 o 
  -9   2   4        4.81        2.74      0.64 o 
  -8   2   4        0.68        0.24      0.81 o 
  -7   2   4        4.66        2.03      0.85 o 
  -6   2   4       78.24       79.68      1.47 o 
  -5   2   4        0.19        0.93      0.35 o 
  -4   2   4        0.68        1.97      0.32 o 
  -3   2   4     1309.41     1293.76      8.44 o 
  -2   2   4      991.87     1148.51      7.43 o 
  -1   2   4      176.11      161.48      1.59 o 
   0   2   4      457.41      412.05      3.31 o 
   1   2   4      132.67      153.21      1.90 o 
   2   2   4      174.01      194.52      2.60 o 
   3   2   4      457.79      450.72      4.75 o 
   4   2   4        0.02        0.23      0.38 o 
   5   2   4        0.44       -0.89      0.98 o 
   6   2   4       41.89       41.36      1.66 o 
   7   2   4       16.48       24.05      2.43 o 
   8   2   4        1.48        1.12      0.91 o 
   9   2   4        0.55        0.79      1.00 o 
 -11   3   4        0.02       -0.71      1.38 o 
 -10   3   4        0.69       -0.90      1.27 o 
  -9   3   4       10.41       12.31      0.90 o 
  -8   3   4        2.42        3.21      0.80 o 
  -7   3   4       59.46       63.85      2.07 o 
  -6   3   4      181.63      179.17      2.36 o 
  -5   3   4       75.91       77.86      1.38 o 
  -4   3   4      202.92      196.95      2.22 o 
  -3   3   4      192.60      164.19      1.81 o 
  -2   3   4     1095.74     1349.87      8.66 o 
  -1   3   4       11.37       15.85      0.44 o 
   0   3   4        9.29       11.66      0.97 o 
   1   3   4      471.83      546.65      4.27 o 
   2   3   4      107.16       89.05      1.42 o 
   3   3   4        4.48        1.15      0.37 o 
   4   3   4        3.75        2.61      0.49 o 
   5   3   4       36.42       38.78      1.52 o 
   6   3   4        3.16        3.59      0.78 o 
   7   3   4        8.14        9.44      1.10 o 
   8   3   4        0.44        0.58      0.91 o 
   9   3   4        0.13        0.23      0.96 o 
 -10   4   4        2.24        1.05      1.51 o 
  -9   4   4        0.00        0.56      1.27 o 
  -8   4   4        0.55        0.14      0.47 o 
  -7   4   4       23.13       22.58      1.08 o 
  -6   4   4       56.59       52.48      1.24 o 
  -5   4   4       38.21       36.37      0.96 o 
  -4   4   4      554.94      514.46      4.57 o 
  -3   4   4      420.34      431.75      3.43 o 
  -2   4   4     1966.97     1987.78     12.51 o 
  -1   4   4      698.93      814.95      5.39 o 
   0   4   4     1211.58     1335.46     10.57 o 
   1   4   4     1367.91     1367.16      9.79 o 
   2   4   4       27.67       27.93      1.49 o 
   3   4   4       13.18       22.10      1.49 o 
   4   4   4       27.83       26.40      1.01 o 
   5   4   4       50.86       47.08      1.33 o 
   6   4   4        5.07        6.77      0.90 o 
   7   4   4        0.37       -0.57      0.71 o 
   8   4   4        5.08        3.10      0.99 o 
 -10   5   4        1.83        3.68      1.68 o 
  -9   5   4        7.01        4.05      1.61 o 
  -8   5   4        0.68        0.94      0.62 o 
  -7   5   4        4.62        3.59      1.00 o 
  -6   5   4        5.62        4.68      0.61 o 
  -5   5   4      189.59      184.17      2.35 o 
  -4   5   4      140.38      132.80      1.82 o 
  -3   5   4       11.18       17.89      0.56 o 
  -2   5   4        0.02        3.35      0.30 o 
  -1   5   4       16.20       13.38      0.41 o 
   0   5   4      366.28      412.19      3.87 o 
   1   5   4      309.06      301.08      2.64 o 
   2   5   4      497.92      480.93      4.67 o 
   3   5   4      234.22      202.76      2.60 o 
   4   5   4        1.76        1.94      0.54 o 
   5   5   4        1.11        0.51      0.52 o 
   6   5   4        0.34       -0.59      0.59 o 
   7   5   4       31.93       33.37      3.92 o 
   8   5   4        1.57        0.32      0.82 o 
 -10   6   4        0.07       -1.29      1.42 o 
  -9   6   4       15.10       15.29      2.18 o 
  -8   6   4        0.59        0.93      0.78 o 
  -7   6   4        4.43        4.33      0.68 o 
  -6   6   4       31.38       32.72      1.55 o 
  -5   6   4        4.30        3.64      0.53 o 
  -4   6   4      143.98      135.61      2.12 o 
  -3   6   4       84.56       60.92      1.11 o 
  -2   6   4       29.56       49.22      0.76 o 
  -1   6   4      297.33      290.62      2.38 o 
   0   6   4      229.19      217.26      2.02 o 
   1   6   4      225.07      224.94      1.93 o 
   2   6   4      131.95      139.31      1.96 o 
   3   6   4      265.90      262.16      3.15 o 
   4   6   4      175.17      144.84      2.29 o 
   5   6   4       53.94       57.43      1.52 o 
   6   6   4        8.03        9.79      1.07 o 
   7   6   4       24.11       29.10      3.10 o 
   8   6   4        0.33       -0.11      0.96 o 
 -10   7   4        2.06        1.38      1.59 o 
  -9   7   4        0.74       -0.75      0.75 o 
  -8   7   4        2.21        0.74      0.78 o 
  -7   7   4        4.48        2.87      0.65 o 
  -6   7   4        7.42        3.92      0.68 o 
  -5   7   4       30.00       28.33      1.47 o 
  -4   7   4        8.12        4.30      0.49 o 
  -3   7   4       20.09       19.80      0.70 o 
  -2   7   4      127.94      149.31      1.55 o 
  -1   7   4       18.87       31.86      0.65 o 
   0   7   4       98.55       88.21      1.03 o 
   1   7   4       39.02       29.24      0.71 o 
   2   7   4       69.61       70.63      1.54 o 
   3   7   4      121.05      104.02      1.83 o 
   4   7   4       38.60       35.00      1.21 o 
   5   7   4       10.74       11.35      0.97 o 
   6   7   4        5.55        6.64      0.94 o 
   7   7   4        6.08        6.22      1.04 o 
   8   7   4        1.11        0.69      1.00 o 
  -9   8   4        0.62        0.80      0.90 o 
  -8   8   4        0.45       -0.38      0.76 o 
  -7   8   4       39.63       35.00      1.39 o 
  -6   8   4       15.91       13.15      1.14 o 
  -5   8   4      108.06       97.58      2.32 o 
  -4   8   4      204.93      183.97      2.68 o 
  -3   8   4        0.43        0.30      0.29 o 
  -2   8   4       70.50       54.91      0.91 o 
  -1   8   4      196.78      209.88      1.99 o 
   0   8   4       68.21       81.38      1.22 o 
   1   8   4       35.61       42.31      0.90 o 
   2   8   4       14.85       13.93      0.69 o 
   3   8   4      130.02      117.07      2.09 o 
   4   8   4        3.74        1.82      0.60 o 
   5   8   4       34.44       31.99      1.24 o 
   6   8   4        1.71        2.17      0.95 o 
   7   8   4        0.60       -0.75      0.75 o 
   8   8   4        0.06       -0.16      0.89 o 
  -9   9   4        1.37        1.52      0.92 o 
  -8   9   4        0.00       -0.37      0.73 o 
  -7   9   4       27.77       31.17      2.10 o 
  -6   9   4        0.99        0.87      0.61 o 
  -5   9   4      878.17      881.23     13.69 o 
  -4   9   4      337.82      317.16      4.18 o 
  -3   9   4      101.89      110.96      1.69 o 
  -2   9   4        1.22        0.83      0.26 o 
  -1   9   4       39.55       39.62      0.79 o 
   0   9   4       14.26       12.50      0.56 o 
   1   9   4      212.97      223.29      2.83 o 
   2   9   4       75.19       78.89      1.33 o 
   3   9   4      317.00      306.85      3.22 o 
   4   9   4      126.63      116.69      1.88 o 
   5   9   4        2.42        4.44      0.67 o 
   6   9   4        9.11        8.01      0.90 o 
   7   9   4        0.89        0.47      0.88 o 
   8   9   4        1.44        0.87      0.82 o 
  -9  10   4        0.89        0.49      0.90 o 
  -8  10   4        5.29        2.96      0.98 o 
  -7  10   4       22.81       25.52      1.59 o 
  -6  10   4       15.37       14.86      0.98 o 
  -5  10   4      131.11      135.41      2.49 o 
  -4  10   4      165.92      165.36      3.78 o 
  -3  10   4        0.02        0.10      0.37 o 
  -2  10   4       18.02       19.37      0.64 o 
  -1  10   4       14.45       16.93      0.62 o 
   0  10   4       78.52       81.97      1.54 o 
   1  10   4        8.48        5.31      0.53 o 
   2  10   4       93.68      108.12      3.09 o 
   3  10   4      308.99      317.91      3.95 o 
   4  10   4        3.09        5.67      0.63 o 
   5  10   4       68.30       70.95      1.57 o 
   6  10   4       20.82       20.74      1.03 o 
   7  10   4        0.13       -0.36      0.61 o 
  -9  11   4        6.71        5.73      1.64 o 
  -8  11   4        4.30        4.02      1.04 o 
  -7  11   4       26.71       22.90      1.64 o 
  -6  11   4        3.03        3.37      0.98 o 
  -5  11   4        2.16        4.70      1.73 o 
  -4  11   4       41.69       36.86      1.79 o 
  -3  11   4       14.43       12.33      0.75 o 
  -2  11   4       15.41       11.72      0.56 o 
  -1  11   4       17.15       16.23      0.64 o 
   0  11   4        0.13       -0.36      0.36 o 
   1  11   4        4.78        4.19      0.56 o 
   2  11   4       25.12       23.78      1.02 o 
   3  11   4       39.54       37.76      1.28 o 
   4  11   4        1.62        0.76      0.60 o 
   5  11   4       20.81       22.13      1.21 o 
   6  11   4        2.23        0.63      0.62 o 
   7  11   4        8.05        8.61      1.06 o 
  -9  12   4        0.32        0.73      1.40 o 
  -8  12   4        2.01        0.39      0.95 o 
  -7  12   4       58.40       53.82      2.32 o 
  -6  12   4       38.65       33.42      1.88 o 
  -5  12   4       12.18       16.49      1.22 o 
  -4  12   4       44.87       41.16      1.39 o 
  -3  12   4        0.01        0.23      0.68 o 
  -2  12   4       53.22       50.43      1.05 o 
  -1  12   4       80.45       79.37      1.29 o 
   0  12   4      143.47      149.22      2.81 o 
   1  12   4       26.67       24.21      1.54 o 
   2  12   4        9.34       11.20      0.83 o 
   3  12   4       30.28       25.86      1.16 o 
   4  12   4       10.16        5.51      0.80 o 
   5  12   4       37.83       41.80      1.57 o 
   6  12   4        4.57        3.09      1.09 o 
   7  12   4        4.02        1.09      1.44 o 
  -8  13   4        2.67        1.32      0.97 o 
  -7  13   4        4.09        5.37      1.89 o 
  -6  13   4       18.52       13.26      1.38 o 
  -5  13   4       11.51       11.39      0.90 o 
  -4  13   4       25.64       25.59      1.17 o 
  -3  13   4       22.92       15.60      0.81 o 
  -2  13   4        1.41        0.14      0.40 o 
  -1  13   4        0.82        1.64      0.45 o 
   0  13   4        0.43        0.69      0.51 o 
   1  13   4        1.28        1.07      0.66 o 
   2  13   4        2.45        2.19      0.69 o 
   3  13   4       14.44       17.41      1.02 o 
   4  13   4        0.08       -0.45      0.96 o 
   5  13   4        4.43        9.09      3.75 o 
   6  13   4        2.60        3.55      1.20 o 
  -8  14   4        0.68       -1.23      1.40 o 
  -7  14   4        5.77        6.38      2.06 o 
  -6  14   4        8.80        6.99      1.18 o 
  -5  14   4        0.30        1.77      0.82 o 
  -4  14   4       47.27       40.49      1.72 o 
  -3  14   4       43.56       36.81      1.83 o 
  -2  14   4       10.88        7.64      0.66 o 
  -1  14   4       17.94       15.62      0.79 o 
   0  14   4       24.07       23.33      1.05 o 
   1  14   4       31.46       38.80      1.35 o 
   2  14   4        7.02        7.31      1.03 o 
   3  14   4        0.20       -1.06      1.12 o 
   4  14   4        1.26        1.38      0.88 o 
   5  14   4       20.24       22.34      1.75 o 
   6  14   4       11.74        8.57      1.83 o 
  -7  15   4        0.73        2.54      1.53 o 
  -6  15   4        3.98        7.43      1.49 o 
  -5  15   4        0.20        0.19      0.77 o 
  -4  15   4        6.02        5.99      0.78 o 
  -3  15   4        2.06        2.60      0.79 o 
  -2  15   4        3.43        4.37      0.62 o 
  -1  15   4        3.39        2.45      0.52 o 
   0  15   4        9.32       10.61      1.09 o 
   1  15   4        0.18        0.49      0.73 o 
   2  15   4       29.25       33.73      1.77 o 
   3  15   4        0.61        0.48      0.89 o 
   4  15   4        1.08        0.94      0.99 o 
   5  15   4        2.57        2.18      1.37 o 
  -7  16   4       13.43       17.82      2.30 o 
  -6  16   4        0.11        2.33      1.74 o 
  -5  16   4        0.25        0.37      0.86 o 
  -4  16   4        4.05        5.27      0.90 o 
  -3  16   4        0.16       -0.16      0.83 o 
  -2  16   4        8.28        8.34      1.06 o 
  -1  16   4        0.60        0.03      0.86 o 
   0  16   4       15.85       17.05      1.30 o 
   1  16   4        0.44        2.11      0.86 o 
   2  16   4        8.19        6.35      1.10 o 
   3  16   4        2.00        1.30      1.27 o 
   4  16   4        0.09       -0.88      0.88 o 
   5  16   4       12.67       13.80      2.15 o 
  -6  17   4        0.18        1.77      1.53 o 
  -5  17   4        3.87        5.21      1.17 o 
  -4  17   4        0.01       -0.24      1.81 o 
  -3  17   4        0.97        2.62      0.74 o 
  -2  17   4        0.47        1.13      1.07 o 
  -1  17   4        0.51        0.93      0.82 o 
   0  17   4        0.69        1.24      0.78 o 
   1  17   4        2.73        1.60      0.81 o 
   2  17   4        1.94        3.96      1.02 o 
   3  17   4        8.89       11.34      1.37 o 
   4  17   4        0.31        0.62      1.25 o 
  -5  18   4        0.61        2.00      1.08 o 
  -4  18   4        3.27        1.21      1.01 o 
  -3  18   4        1.86        0.13      0.79 o 
  -2  18   4        0.00        0.77      0.85 o 
  -1  18   4        1.37        1.19      0.83 o 
   0  18   4        0.76       -0.52      1.03 o 
   1  18   4        0.01       -0.16      1.10 o 
   2  18   4        4.74        6.44      1.17 o 
   3  18   4        0.00       -1.14      1.14 o 
  -4  19   4        6.45        6.55      1.73 o 
  -3  19   4        0.15        0.06      1.38 o 
  -2  19   4        0.00        0.05      0.80 o 
  -1  19   4        0.09        0.41      1.16 o 
   0  19   4        0.08        0.26      1.25 o 
   1  19   4        0.07        0.34      1.10 o 
   2  19   4        0.04        1.68      1.29 o 
 -11   0   5        0.03       -1.01      1.31 o 
  -9   0   5        4.66        7.41      1.49 o 
  -7   0   5       79.00       92.50      3.66 o 
  -5   0   5      131.02      126.23      3.90 o 
  -3   0   5       82.23       84.58      1.81 o 
  -1   0   5      362.37      425.72      4.99 o 
   1   0   5      451.69      354.19      4.30 o 
   3   0   5      242.39      245.12      5.12 o 
   5   0   5      103.95      107.87      3.55 o 
   7   0   5        8.18        9.47      1.64 o 
 -11   1   5        0.29        0.15      1.02 o 
 -10   1   5        0.15       -0.70      0.70 o 
  -9   1   5        0.05       -0.41      0.55 o 
  -8   1   5       30.37       30.70      1.22 o 
  -7   1   5        6.72        7.44      0.70 o 
  -6   1   5       29.80       31.94      1.47 o 
  -5   1   5        1.52        0.47      0.51 o 
  -4   1   5     1461.76     1554.25     13.66 o 
  -3   1   5      154.12      162.64      1.90 o 
  -2   1   5      792.87      797.17      6.13 o 
  -1   1   5        3.35        3.42      0.30 o 
   0   1   5      265.68      258.18      2.38 o 
   1   1   5      105.63      137.50      1.53 o 
   2   1   5       45.30       54.25      0.97 o 
   3   1   5        1.60        0.76      0.34 o 
   4   1   5      158.57      150.98      2.85 o 
   5   1   5        1.80        2.03      0.71 o 
   6   1   5        1.77        3.76      0.81 o 
   7   1   5        0.19        0.10      0.78 o 
   8   1   5        0.05        1.01      0.91 o 
 -11   2   5        0.04       -0.75      1.57 o 
 -10   2   5        0.29       -0.67      0.67 o 
  -9   2   5        0.79        0.87      0.72 o 
  -8   2   5       16.82       15.95      1.13 o 
  -7   2   5       30.16       33.59      1.38 o 
  -6   2   5      242.54      236.45      4.60 o 
  -5   2   5        0.62        2.91      0.43 o 
  -4   2   5       85.63       64.06      1.09 o 
  -3   2   5        1.54        2.76      0.24 o 
  -2   2   5        7.42        6.42      0.36 o 
  -1   2   5      663.78      779.91      5.94 o 
   0   2   5     1173.84     1127.67      8.25 o 
   1   2   5        0.14       -0.04      0.19 o 
   2   2   5      164.83      150.63      2.00 o 
   3   2   5       11.95        8.55      0.62 o 
   4   2   5        1.13        3.46      0.64 o 
   5   2   5       56.43       53.45      1.80 o 
   6   2   5       63.82       54.19      1.93 o 
   7   2   5       19.64       15.18      2.43 o 
   8   2   5       11.13       11.31      1.33 o 
 -10   3   5        1.24       -1.36      1.36 o 
  -9   3   5        0.55        0.02      0.65 o 
  -8   3   5        6.22        7.38      0.92 o 
  -7   3   5       91.13       86.25      2.10 o 
  -6   3   5        5.74        5.26      0.78 o 
  -5   3   5       22.27       24.72      0.81 o 
  -4   3   5      170.28      195.63      2.19 o 
  -3   3   5       23.60       20.77      0.54 o 
  -2   3   5       43.06       42.78      0.85 o 
  -1   3   5     1526.00     1604.40     11.46 o 
   0   3   5      360.43      358.51      3.08 o 
   1   3   5        0.42        2.06      0.36 o 
   2   3   5      184.85      153.52      2.05 o 
   3   3   5      156.85      135.84      2.00 o 
   4   3   5      172.51      165.05      2.39 o 
   5   3   5       92.59       85.12      2.22 o 
   6   3   5       18.63       21.88      1.38 o 
   7   3   5       12.73       16.15      1.32 o 
   8   3   5        0.04       -0.58      0.86 o 
 -10   4   5        0.50       -0.26      1.49 o 
  -9   4   5        1.21        0.37      1.50 o 
  -8   4   5        2.88        2.56      0.94 o 
  -7   4   5        1.08       -0.41      0.58 o 
  -6   4   5       16.15       17.62      0.81 o 
  -5   4   5      118.61      117.07      1.95 o 
  -4   4   5        0.97        2.74      0.34 o 
  -3   4   5       21.52       12.83      0.45 o 
  -2   4   5       10.54       13.86      0.44 o 
  -1   4   5      737.33      644.55      4.46 o 
   0   4   5      158.67      168.11      1.77 o 
   1   4   5      416.31      384.98      3.30 o 
   2   4   5        2.34        1.07      0.36 o 
   3   4   5        0.19        0.09      0.39 o 
   4   4   5        0.12        0.04      0.45 o 
   5   4   5        6.08        3.45      0.74 o 
   6   4   5       27.55       30.99      1.57 o 
   7   4   5        0.51        0.68      0.82 o 
   8   4   5        1.28        3.17      1.06 o 
 -10   5   5        0.01        0.82      1.64 o 
  -9   5   5        0.24       -0.42      1.59 o 
  -8   5   5        2.10        1.20      0.87 o 
  -7   5   5        5.95        6.64      1.02 o 
  -6   5   5      178.91      180.10      2.48 o 
  -5   5   5       95.66       92.92      1.58 o 
  -4   5   5      149.74      143.19      1.73 o 
  -3   5   5      111.64      124.36      1.70 o 
  -2   5   5       41.03       33.62      0.60 o 
  -1   5   5      155.83      148.70      1.64 o 
   0   5   5      113.04      162.79      1.43 o 
   1   5   5        5.80        9.60      0.53 o 
   2   5   5      174.24      167.06      2.25 o 
   3   5   5        4.76        7.38      0.62 o 
   4   5   5        0.49        0.10      0.44 o 
   5   5   5       29.51       34.08      1.48 o 
   6   5   5        1.82        2.74      0.84 o 
   7   5   5        2.40        2.52      0.89 o 
   8   5   5        0.69        2.07      1.08 o 
 -10   6   5        0.76        0.30      1.66 o 
  -9   6   5        3.46        2.48      1.53 o 
  -8   6   5       32.48       35.65      2.42 o 
  -7   6   5       64.92       65.06      1.73 o 
  -6   6   5      569.68      549.88      6.02 o 
  -5   6   5        0.73        2.06      0.50 o 
  -4   6   5       30.28       22.71      0.70 o 
  -3   6   5       14.22       16.76      0.58 o 
  -2   6   5       67.13       68.27      1.19 o 
  -1   6   5       12.05        9.46      0.40 o 
   0   6   5        8.29        3.84      0.36 o 
   1   6   5      260.88      266.96      2.99 o 
   2   6   5      141.96      144.57      2.09 o 
   3   6   5       13.27       12.92      0.81 o 
   4   6   5       51.43       55.12      1.42 o 
   5   6   5        1.34        0.70      0.56 o 
   6   6   5        4.77        3.80      0.97 o 
   7   6   5        0.05       -0.74      0.74 o 
   8   6   5        0.89        0.07      0.93 o 
 -10   7   5        0.72        0.15      1.42 o 
  -9   7   5        3.38        1.44      1.53 o 
  -8   7   5        1.38        0.59      0.86 o 
  -7   7   5      105.47      106.03      2.28 o 
  -6   7   5       59.29       60.58      2.41 o 
  -5   7   5        6.19        5.66      0.65 o 
  -4   7   5        7.67        6.91      0.52 o 
  -3   7   5      140.14      144.00      1.91 o 
  -2   7   5       15.10       16.05      0.63 o 
  -1   7   5      752.37      803.04      7.66 o 
   0   7   5       39.14       51.22      0.97 o 
   1   7   5       45.75       39.88      0.89 o 
   2   7   5        1.80        3.27      0.51 o 
   3   7   5       89.71       87.27      1.70 o 
   4   7   5       81.49       89.54      1.81 o 
   5   7   5        8.92        9.21      0.82 o 
   6   7   5        4.88        8.87      1.10 o 
   7   7   5        0.51        1.57      0.91 o 
  -9   8   5        5.53        7.08      1.94 o 
  -8   8   5        0.01        0.75      1.40 o 
  -7   8   5       12.37       10.46      0.90 o 
  -6   8   5        3.97        4.06      0.68 o 
  -5   8   5       26.15       21.63      1.04 o 
  -4   8   5       23.91       24.53      0.86 o 
  -3   8   5       10.01       10.53      0.60 o 
  -2   8   5        2.58        2.84      0.39 o 
  -1   8   5      102.05       79.66      1.27 o 
   0   8   5       68.30       73.33      1.41 o 
   1   8   5      346.70      368.55      4.05 o 
   2   8   5       35.24       30.50      0.91 o 
   3   8   5      254.07      250.38      2.83 o 
   4   8   5      107.62      106.65      3.43 o 
   5   8   5        7.33        9.27      0.85 o 
   6   8   5       17.52       15.16      1.21 o 
   7   8   5        0.12       -0.30      0.86 o 
  -9   9   5        0.04       -0.56      1.46 o 
  -8   9   5        2.26        2.40      1.36 o 
  -7   9   5        7.37        6.40      0.82 o 
  -6   9   5        1.55        0.92      0.56 o 
  -5   9   5       46.95       44.71      1.42 o 
  -4   9   5       28.13       27.06      1.23 o 
  -3   9   5        1.38        0.97      0.39 o 
  -2   9   5      426.07      414.74      3.96 o 
  -1   9   5        1.52        2.56      0.37 o 
   0   9   5       39.19       40.88      1.37 o 
   1   9   5        5.66        7.45      0.65 o 
   2   9   5      116.91      112.37      2.06 o 
   3   9   5       52.39       49.66      1.20 o 
   4   9   5        4.10        5.31      0.62 o 
   5   9   5        4.07        4.16      0.66 o 
   6   9   5        0.53        0.58      0.79 o 
   7   9   5        1.14        0.73      0.75 o 
  -9  10   5        0.87        0.54      1.42 o 
  -8  10   5        2.62        1.32      0.92 o 
  -7  10   5        7.78        4.32      0.78 o 
  -6  10   5       15.52       19.32      1.11 o 
  -5  10   5        2.33        1.21      0.55 o 
  -4  10   5        9.48        7.91      0.63 o 
  -3  10   5       21.36       26.88      0.94 o 
  -2  10   5        0.93        2.28      0.59 o 
  -1  10   5       11.92        9.39      0.67 o 
   0  10   5       13.83        9.60      0.67 o 
   1  10   5       89.39       77.00      1.65 o 
   2  10   5       22.97       18.40      1.06 o 
   3  10   5       13.78       12.99      1.41 o 
   4  10   5       34.02       31.26      1.29 o 
   5  10   5       16.31       18.19      1.13 o 
   6  10   5       15.78       17.16      1.09 o 
   7  10   5        0.22        0.33      0.73 o 
  -8  11   5        0.76        1.15      1.04 o 
  -7  11   5        1.31        2.80      0.91 o 
  -6  11   5       25.12       23.19      1.20 o 
  -5  11   5       27.82       23.70      1.16 o 
  -4  11   5       11.03        9.42      0.78 o 
  -3  11   5        2.16        2.13      0.46 o 
  -2  11   5       77.87       74.96      1.45 o 
  -1  11   5        2.45        3.46      1.18 o 
   0  11   5       86.80       88.62      1.76 o 
   1  11   5        1.34        2.65      1.15 o 
   2  11   5      100.63       94.74      1.93 o 
   3  11   5       54.27       60.46      2.24 o 
   4  11   5       11.03       13.06      1.01 o 
   5  11   5       15.89       19.06      1.19 o 
   6  11   5        4.07        5.66      0.91 o 
  -8  12   5       14.96       16.76      3.81 o 
  -7  12   5       15.61       17.60      1.49 o 
  -6  12   5       13.05       14.80      1.06 o 
  -5  12   5       48.70       50.94      1.61 o 
  -4  12   5        5.92        7.12      0.75 o 
  -3  12   5       13.87       16.07      0.81 o 
  -2  12   5        3.63        4.13      0.69 o 
  -1  12   5        1.62        1.48      0.63 o 
   0  12   5        4.26        3.68      0.62 o 
   1  12   5      128.23      142.11      2.42 o 
   2  12   5        8.23        7.40      0.92 o 
   3  12   5      128.13      130.24      2.46 o 
   4  12   5       60.76       56.79      1.68 o 
   5  12   5        0.01       -0.43      0.81 o 
   6  12   5        2.96        4.05      0.89 o 
  -8  13   5        0.22        0.22      1.31 o 
  -7  13   5        1.76        4.43      1.13 o 
  -6  13   5        9.34        9.21      0.93 o 
  -5  13   5        1.30        0.88      0.63 o 
  -4  13   5        0.01       -0.07      0.52 o 
  -3  13   5        0.02       -0.06      0.39 o 
  -2  13   5        1.53        1.49      0.47 o 
  -1  13   5       23.15       23.32      1.35 o 
   0  13   5        2.58        7.48      1.24 o 
   1  13   5       83.52       90.93      1.96 o 
   2  13   5       19.46       18.85      1.04 o 
   3  13   5        0.00        0.22      0.64 o 
   4  13   5        3.26        3.89      0.79 o 
   5  13   5        0.19       -0.15      0.87 o 
   6  13   5        0.21       -0.06      1.33 o 
  -8  14   5        2.81        4.09      1.61 o 
  -7  14   5        3.58        4.84      1.17 o 
  -6  14   5        0.05        0.09      0.79 o 
  -5  14   5        0.19       -0.51      0.56 o 
  -4  14   5        1.11        1.21      0.59 o 
  -3  14   5        0.56       -0.24      0.44 o 
  -2  14   5        2.43        2.79      0.65 o 
  -1  14   5       20.49       18.93      1.29 o 
   0  14   5        0.36       -0.12      0.70 o 
   1  14   5      112.83      116.50      3.19 o 
   2  14   5        5.58        3.76      0.70 o 
   3  14   5        9.33       10.00      1.20 o 
   4  14   5        0.35        0.40      0.89 o 
   5  14   5        0.00        0.76      0.97 o 
  -7  15   5        1.73        2.60      1.31 o 
  -6  15   5        0.59        0.90      0.90 o 
  -5  15   5        0.35       -0.21      0.67 o 
  -4  15   5        0.11        0.02      0.56 o 
  -3  15   5        8.75       10.86      0.83 o 
  -2  15   5        0.60        0.05      0.67 o 
  -1  15   5       27.33       26.48      1.51 o 
   0  15   5        4.15        2.97      0.99 o 
   1  15   5        8.45       12.86      0.97 o 
   2  15   5        3.45        5.06      1.07 o 
   3  15   5        0.71        1.20      0.93 o 
   4  15   5        0.05        0.81      0.97 o 
  -6  16   5        0.01        0.03      0.90 o 
  -5  16   5        1.77        2.65      2.48 o 
  -4  16   5        0.80        0.36      0.67 o 
  -3  16   5        0.73        0.98      0.78 o 
  -2  16   5        2.59        3.05      0.72 o 
  -1  16   5        0.55        0.18      0.74 o 
   0  16   5        0.05        2.28      1.29 o 
   1  16   5        3.88        7.60      1.64 o 
   2  16   5        3.60        2.10      1.14 o 
   3  16   5        1.84        2.22      0.99 o 
   4  16   5       10.27        9.79      1.87 o 
  -6  17   5        5.15        3.90      1.55 o 
  -5  17   5        1.45        0.67      1.00 o 
  -4  17   5        0.14       -0.19      0.67 o 
  -3  17   5        2.06        1.79      0.87 o 
  -2  17   5        1.08        2.01      0.90 o 
  -1  17   5        4.18        3.72      1.38 o 
   0  17   5        4.01        6.31      1.59 o 
   1  17   5        8.82       11.97      2.02 o 
   2  17   5        1.41        3.42      1.61 o 
   3  17   5        0.44        0.80      1.36 o 
  -4  18   5        0.72        1.83      1.55 o 
  -3  18   5        4.75        7.22      1.14 o 
  -2  18   5        1.23        1.80      0.96 o 
  -1  18   5        1.46        1.87      1.33 o 
   0  18   5        3.23        2.50      1.36 o 
  -3  19   5        0.61        1.69      1.41 o 
  -2  19   5        0.67        1.44      0.95 o 
 -10   0   6        0.56        1.96      1.11 o 
  -8   0   6       44.81       39.56      2.80 o 
  -6   0   6       12.94       22.11      1.98 o 
  -4   0   6      118.48      121.92      2.49 o 
  -2   0   6     1438.35     1394.89     21.21 o 
   0   0   6      790.87      678.88      7.60 o 
   2   0   6      268.54      237.31      5.09 o 
   4   0   6      259.77      247.05      5.64 o 
   6   0   6       14.97       20.11      1.98 o 
 -10   1   6        4.88        5.60      0.90 o 
  -9   1   6       13.79       15.41      1.09 o 
  -8   1   6       55.72       60.03      1.93 o 
  -7   1   6        0.93        1.17      0.74 o 
  -6   1   6      134.06      134.54      4.38 o 
  -5   1   6        0.57        0.31      0.46 o 
  -4   1   6        1.29        2.49      0.36 o 
  -3   1   6        5.08        3.34      0.35 o 
  -2   1   6       10.33       12.82      0.75 o 
  -1   1   6      277.57      291.82      2.75 o 
   0   1   6       49.18       48.84      2.54 o 
   1   1   6       65.56       69.48      1.43 o 
   2   1   6       38.83       46.22      1.10 o 
   3   1   6       26.75       23.67      1.19 o 
   4   1   6      158.95      138.45      2.82 o 
   5   1   6       14.59       15.86      1.17 o 
   6   1   6       51.65       47.83      2.11 o 
   7   1   6        3.46        3.74      0.99 o 
 -10   2   6        0.94        2.02      0.86 o 
  -9   2   6        1.40        1.68      0.85 o 
  -8   2   6        6.68        7.12      0.97 o 
  -7   2   6       55.32       61.11      1.60 o 
  -6   2   6       32.84       33.08      1.58 o 
  -5   2   6       20.01       25.88      3.87 o 
  -4   2   6      199.42      200.26      2.39 o 
  -3   2   6      192.18      154.47      1.91 o 
  -2   2   6      144.33      154.81      1.82 o 
  -1   2   6       98.54       74.72      1.13 o 
   0   2   6       41.37       49.39      0.92 o 
   1   2   6       29.83       36.86      0.79 o 
   2   2   6       32.53       35.57      1.01 o 
   3   2   6       60.21       48.30      1.51 o 
   4   2   6        0.09        0.73      0.60 o 
   5   2   6        0.04        0.41      0.64 o 
   6   2   6        1.33        2.26      0.88 o 
   7   2   6        1.98        7.52      1.14 o 
 -10   3   6        1.40        3.17      1.78 o 
  -9   3   6        0.96        1.46      0.85 o 
  -8   3   6      149.48      159.32      3.19 o 
  -7   3   6       31.79       29.92      1.38 o 
  -6   3   6      112.06      107.11      2.69 o 
  -5   3   6       13.96       11.65      0.98 o 
  -4   3   6       25.71       25.53      0.82 o 
  -3   3   6       12.81       14.85      0.66 o 
  -2   3   6        6.55        6.95      0.41 o 
  -1   3   6        6.59       10.80      0.48 o 
   0   3   6      520.49      553.69      4.55 o 
   1   3   6       93.92      103.75      1.65 o 
   2   3   6      248.25      222.75      2.75 o 
   3   3   6       71.36       69.57      2.14 o 
   4   3   6        6.32       10.59      0.91 o 
   5   3   6       10.29        9.74      1.03 o 
   6   3   6        0.38        1.04      0.80 o 
   7   3   6        2.98        5.41      1.11 o 
 -10   4   6        3.31        4.01      1.81 o 
  -9   4   6       18.61       18.98      1.61 o 
  -8   4   6       69.23       63.04      2.05 o 
  -7   4   6        0.01        0.34      0.91 o 
  -6   4   6       10.52       10.56      0.90 o 
  -5   4   6       96.68       87.34      1.73 o 
  -4   4   6       24.49       23.05      0.97 o 
  -3   4   6       48.27       56.25      0.90 o 
  -2   4   6      130.12      106.04      1.95 o 
  -1   4   6      134.27      114.14      1.47 o 
   0   4   6        2.92        1.64      0.77 o 
   1   4   6       16.68       11.81      0.63 o 
   2   4   6      406.00      393.95      5.28 o 
   3   4   6        1.78        0.77      0.42 o 
   4   4   6      133.32      131.89      2.78 o 
   5   4   6        0.64       -0.33      0.62 o 
   6   4   6        7.32        8.46      1.88 o 
   7   4   6        0.80        1.40      1.85 o 
 -10   5   6        4.35        5.62      1.98 o 
  -9   5   6       10.08       10.30      1.34 o 
  -8   5   6        0.01        0.62      1.49 o 
  -7   5   6        6.15        7.59      1.39 o 
  -6   5   6       10.02       12.54      1.23 o 
  -5   5   6       15.84       13.78      0.91 o 
  -4   5   6        4.25        6.82      0.45 o 
  -3   5   6       40.05       57.74      0.94 o 
  -2   5   6       27.92       27.80      0.74 o 
  -1   5   6      203.60      259.49      2.57 o 
   0   5   6        9.61       14.54      0.61 o 
   1   5   6      571.24      528.92      5.17 o 
   2   5   6      589.82      602.02      6.11 o 
   3   5   6        1.14        1.42      0.47 o 
   4   5   6       53.57       52.55      1.73 o 
   5   5   6       17.84       11.52      1.04 o 
   6   5   6        0.98       -0.19      0.76 o 
   7   5   6       13.28       15.15      1.42 o 
 -10   6   6        0.01       -1.33      1.33 o 
  -9   6   6        2.45        4.76      1.14 o 
  -8   6   6        0.06        0.11      0.74 o 
  -7   6   6        3.49        3.40      0.92 o 
  -6   6   6        0.00        0.07      0.50 o 
  -5   6   6        5.58        7.95      0.59 o 
  -4   6   6      113.84      111.42      1.57 o 
  -3   6   6      390.75      378.68      3.34 o 
  -2   6   6      158.98      163.06      2.14 o 
  -1   6   6      241.03      209.58      2.39 o 
   0   6   6       91.87       86.71      1.30 o 
   1   6   6      102.43      108.10      1.76 o 
   2   6   6       13.18       14.99      0.84 o 
   3   6   6        0.04       -0.23      0.53 o 
   4   6   6        0.44        1.50      0.55 o 
   5   6   6        0.74       -0.07      0.63 o 
   6   6   6        3.21        1.32      1.04 o 
   7   6   6        0.00       -0.32      0.85 o 
  -9   7   6        1.25        3.12      1.66 o 
  -8   7   6       15.78       16.73      1.51 o 
  -7   7   6       23.25       24.94      1.60 o 
  -6   7   6       11.93       11.55      1.14 o 
  -5   7   6        7.44        7.09      0.65 o 
  -4   7   6       73.27       74.55      1.30 o 
  -3   7   6       74.52       62.35      1.16 o 
  -2   7   6       80.74       72.54      1.71 o 
  -1   7   6       82.82       91.60      1.51 o 
   0   7   6      139.67      133.65      2.60 o 
   1   7   6        1.22        0.46      0.63 o 
   2   7   6       56.76       65.47      1.51 o 
   3   7   6      101.66       95.09      1.84 o 
   4   7   6       13.29       10.62      0.83 o 
   5   7   6       13.23       13.04      1.15 o 
   6   7   6        1.83       -0.11      0.81 o 
   7   7   6        0.37       -0.88      0.88 o 
  -9   8   6        0.15       -0.58      1.21 o 
  -8   8   6        1.44        1.63      0.98 o 
  -7   8   6        6.34        6.38      1.06 o 
  -6   8   6       45.37       43.90      1.94 o 
  -5   8   6        0.10       -0.20      0.41 o 
  -4   8   6        6.85        7.57      0.60 o 
  -3   8   6       50.31       48.07      1.15 o 
  -2   8   6        9.25        6.98      1.03 o 
  -1   8   6        0.25        0.57      0.39 o 
   0   8   6        0.51        0.66      0.60 o 
   1   8   6       11.05       13.54      0.79 o 
   2   8   6      106.83      102.81      2.00 o 
   3   8   6        0.35        0.77      0.58 o 
   4   8   6       68.66       72.10      1.73 o 
   5   8   6       14.74       15.84      2.41 o 
   6   8   6       18.19       28.18      1.66 o 
   7   8   6        0.37       -0.30      0.86 o 
  -9   9   6        1.60        1.46      1.61 o 
  -8   9   6        1.26       -0.08      0.77 o 
  -7   9   6       19.98       21.29      1.59 o 
  -6   9   6        1.56        1.98      0.59 o 
  -5   9   6       16.49       18.04      0.95 o 
  -4   9   6       30.71       29.47      0.98 o 
  -3   9   6       95.87       95.45      1.65 o 
  -2   9   6       44.58       50.08      1.38 o 
  -1   9   6       19.81       21.69      1.14 o 
   0   9   6        3.33        1.51      0.62 o 
   1   9   6      183.76      175.75      2.60 o 
   2   9   6      220.05      219.02      3.09 o 
   3   9   6        4.13        3.63      0.68 o 
   4   9   6        0.87       -0.09      0.57 o 
   5   9   6        2.88        3.97      0.73 o 
   6   9   6        1.93        2.27      0.79 o 
  -8  10   6        0.13       -0.50      1.10 o 
  -7  10   6        0.34       -0.30      0.69 o 
  -6  10   6        0.05        0.49      0.55 o 
  -5  10   6        2.05        2.03      0.72 o 
  -4  10   6        0.15       -0.38      0.38 o 
  -3  10   6       58.71       55.53      1.92 o 
  -2  10   6       58.76       69.35      1.68 o 
  -1  10   6       36.59       40.48      1.57 o 
   0  10   6        6.11        4.06      0.76 o 
   1  10   6       25.74       24.27      1.06 o 
   2  10   6       59.02       60.59      1.60 o 
   3  10   6       20.63       22.18      1.40 o 
   4  10   6        0.05       -0.53      0.61 o 
   5  10   6        5.77        8.12      0.93 o 
   6  10   6        0.27        0.79      0.91 o 
  -8  11   6        0.04       -0.45      1.33 o 
  -7  11   6        0.01       -0.69      0.69 o 
  -6  11   6        2.17        1.14      0.59 o 
  -5  11   6        0.19       -0.21      0.58 o 
  -4  11   6        0.24        0.48      0.44 o 
  -3  11   6        2.03        3.53      0.54 o 
  -2  11   6       53.83       47.18      1.40 o 
  -1  11   6        4.67        2.41      0.75 o 
   0  11   6      173.22      168.77      4.59 o 
   1  11   6        0.30       -0.04      0.59 o 
   2  11   6        1.76        0.23      0.63 o 
   3  11   6        4.58        4.26      0.79 o 
   4  11   6        0.14       -0.38      0.60 o 
   5  11   6        3.99        3.05      0.79 o 
   6  11   6        1.01        2.55      1.03 o 
  -8  12   6        0.52        0.47      1.42 o 
  -7  12   6        6.89        8.62      0.93 o 
  -6  12   6        0.00       -0.07      0.55 o 
  -5  12   6        0.33        0.83      0.75 o 
  -4  12   6       13.71       13.82      0.83 o 
  -3  12   6       29.98       28.40      1.78 o 
  -2  12   6        0.12        1.41      1.30 o 
  -1  12   6       86.12       81.75      2.31 o 
   0  12   6       18.54       16.07      1.17 o 
   1  12   6        0.03       -0.18      0.62 o 
   2  12   6        0.09        0.19      0.55 o 
   3  12   6       10.31       12.31      0.94 o 
   4  12   6        1.80        1.04      0.71 o 
   5  12   6        0.00       -0.68      0.68 o 
  -7  13   6        0.81        0.28      0.86 o 
  -6  13   6        5.03        5.72      0.84 o 
  -5  13   6        0.89        1.33      0.63 o 
  -4  13   6        3.28        3.70      0.65 o 
  -3  13   6        0.01       -0.32      0.45 o 
  -2  13   6        2.10        1.29      0.73 o 
  -1  13   6        7.93        7.08      1.09 o 
   0  13   6        1.23        2.01      1.15 o 
   1  13   6        4.06        5.65      0.89 o 
   2  13   6        1.59        1.53      1.23 o 
   3  13   6        0.33        1.65      1.34 o 
   4  13   6        4.48        4.00      0.79 o 
   5  13   6        0.02       -0.65      0.71 o 
  -7  14   6        0.57        1.44      1.80 o 
  -6  14   6        0.36        0.86      1.20 o 
  -5  14   6        0.88        1.87      0.70 o 
  -4  14   6        0.06        0.15      0.64 o 
  -3  14   6        4.57        5.85      0.77 o 
  -2  14   6        0.50       -0.36      0.62 o 
  -1  14   6       40.82       45.04      1.92 o 
   0  14   6       63.99       58.14      2.13 o 
   1  14   6       14.17       11.10      1.74 o 
   2  14   6       44.12       45.41      1.99 o 
   3  14   6       13.19       11.61      0.99 o 
   4  14   6        0.05        0.91      1.16 o 
  -7  15   6        0.81        0.24      1.29 o 
  -6  15   6        4.45        3.77      1.00 o 
  -5  15   6        0.12        0.05      0.62 o 
  -4  15   6        8.83        8.36      0.97 o 
  -3  15   6        7.95        7.66      0.95 o 
  -2  15   6        0.98        1.06      0.75 o 
  -1  15   6        7.91        9.82      1.17 o 
   0  15   6        8.62        9.78      1.14 o 
   1  15   6       19.00       15.92      2.03 o 
   2  15   6        0.29        0.29      0.90 o 
   3  15   6        1.46        2.45      1.55 o 
   4  15   6        0.20       -0.52      1.14 o 
  -6  16   6        0.26        0.93      1.27 o 
  -5  16   6        0.05       -0.34      0.92 o 
  -4  16   6        0.14        1.44      1.10 o 
  -3  16   6        0.12       -0.34      0.60 o 
  -2  16   6        2.18        1.15      0.84 o 
  -1  16   6       38.72       44.93      3.97 o 
   0  16   6        2.02        1.31      0.87 o 
   1  16   6        0.49       -0.11      1.21 o 
   2  16   6        0.29        0.17      1.29 o 
  -5  17   6        0.50        1.64      0.81 o 
  -4  17   6        4.99        6.55      1.13 o 
  -3  17   6        5.05        5.70      0.90 o 
  -2  17   6        1.40        2.81      0.94 o 
  -1  17   6        1.20        0.77      1.29 o 
   0  17   6       20.78       29.40      2.65 o 
  -3  18   6        6.85        9.51      1.92 o 
  -9   0   7       69.07       72.49      2.74 o 
  -7   0   7        3.45        5.38      1.33 o 
  -5   0   7       77.80       69.70      2.04 o 
  -3   0   7       91.83       77.36      1.91 o 
  -1   0   7      432.27      440.01      5.54 o 
   1   0   7      215.67      185.72      2.98 o 
   3   0   7       16.64       20.54      1.61 o 
   5   0   7        0.20        0.60      1.14 o 
   7   0   7        0.07        1.05      1.40 o 
 -10   1   7       27.93       25.61      1.39 o 
  -9   1   7        5.09        8.04      1.16 o 
  -8   1   7        3.97        2.57      0.80 o 
  -7   1   7        0.07       -0.54      0.54 o 
  -6   1   7        8.35        7.83      1.16 o 
  -5   1   7        3.42        5.26      0.62 o 
  -4   1   7      118.76      110.49      1.74 o 
  -3   1   7        3.31        3.46      0.41 o 
  -2   1   7      161.51      154.71      1.93 o 
  -1   1   7        1.60        5.91      0.44 o 
   0   1   7      192.90      189.34      2.14 o 
   1   1   7      142.31      128.48      1.96 o 
   2   1   7      148.07      134.88      2.60 o 
   3   1   7       11.28       15.63      1.05 o 
   4   1   7       17.05       18.69      1.20 o 
   5   1   7       25.14       27.75      1.52 o 
   6   1   7        3.80        7.15      1.12 o 
   7   1   7        3.45        2.34      1.28 o 
 -10   2   7        3.22        3.49      0.84 o 
  -9   2   7        0.30        1.46      0.84 o 
  -8   2   7        2.75        3.42      0.80 o 
  -7   2   7        0.00        0.64      0.63 o 
  -6   2   7        7.87        8.83      1.46 o 
  -5   2   7       10.35        9.60      0.97 o 
  -4   2   7       25.32       18.21      0.78 o 
  -3   2   7        6.95        9.09      0.54 o 
  -2   2   7       16.78       26.04      0.83 o 
  -1   2   7       47.30       41.38      0.96 o 
   0   2   7     1246.73     1248.98      9.37 o 
   1   2   7       47.52       53.40      1.25 o 
   2   2   7      142.92      141.67      2.16 o 
   3   2   7       90.94       75.17      1.97 o 
   4   2   7        0.61        0.46      0.65 o 
   5   2   7       17.75       11.76      1.47 o 
   6   2   7       14.07       12.29      2.01 o 
   7   2   7        3.26        4.34      1.06 o 
 -10   3   7        6.64        7.17      1.65 o 
  -9   3   7        4.40        3.81      0.88 o 
  -8   3   7        3.53        2.89      0.75 o 
  -7   3   7       20.98       20.39      1.49 o 
  -6   3   7        3.49        2.85      0.75 o 
  -5   3   7       85.25       87.74      2.22 o 
  -4   3   7       56.42       53.87      1.50 o 
  -3   3   7      362.63      352.64      3.50 o 
  -2   3   7      291.77      263.57      2.75 o 
  -1   3   7      385.55      372.97      3.48 o 
   0   3   7      109.42      117.40      2.37 o 
   1   3   7       24.82       27.45      1.08 o 
   2   3   7       27.90       24.03      0.96 o 
   3   3   7        7.07        6.98      0.81 o 
   4   3   7       11.96       14.37      1.11 o 
   5   3   7        3.40        5.40      0.94 o 
   6   3   7        1.57        2.03      0.90 o 
   7   3   7        0.02       -0.03      0.89 o 
 -10   4   7        1.12        0.97      1.06 o 
  -9   4   7       10.10       11.05      1.18 o 
  -8   4   7        7.33        6.39      0.96 o 
  -7   4   7        0.23        0.12      0.59 o 
  -6   4   7       13.23       12.93      0.95 o 
  -5   4   7        1.31        1.34      0.51 o 
  -4   4   7       15.49       16.83      0.93 o 
  -3   4   7       52.75       62.72      1.22 o 
  -2   4   7       25.14       27.01      0.87 o 
  -1   4   7       64.84       80.69      1.33 o 
   0   4   7       13.79       23.32      0.97 o 
   1   4   7       99.16      104.51      1.84 o 
   2   4   7       33.36       32.06      1.09 o 
   3   4   7       67.32       56.80      1.77 o 
   4   4   7       23.58       23.76      1.37 o 
   5   4   7       12.37        8.04      1.04 o 
   6   4   7        2.82        2.09      0.98 o 
 -10   5   7        3.48        2.54      1.51 o 
  -9   5   7        0.55        0.64      0.93 o 
  -8   5   7        0.03       -0.07      0.71 o 
  -7   5   7       15.98       15.15      1.12 o 
  -6   5   7        7.56        5.70      0.78 o 
  -5   5   7       67.44       63.23      1.51 o 
  -4   5   7        2.87        2.53      0.44 o 
  -3   5   7      101.50      101.04      2.54 o 
  -2   5   7       83.41       81.60      1.69 o 
  -1   5   7        2.64        6.62      0.48 o 
   0   5   7       64.13       58.63      1.35 o 
   1   5   7       96.89       99.73      1.77 o 
   2   5   7      140.50      124.82      2.09 o 
   3   5   7       33.46       24.26      1.07 o 
   4   5   7       88.56       88.78      3.78 o 
   5   5   7        1.54        6.20      1.00 o 
   6   5   7        0.04        1.29      0.94 o 
  -9   6   7        2.58        1.39      0.90 o 
  -8   6   7        9.78        8.15      1.19 o 
  -7   6   7       30.06       26.90      1.37 o 
  -6   6   7       23.09       24.17      1.25 o 
  -5   6   7        4.34        5.43      0.61 o 
  -4   6   7       67.52       67.16      1.52 o 
  -3   6   7       11.37       12.15      1.04 o 
  -2   6   7       16.46       18.14      0.79 o 
  -1   6   7       52.46       46.34      1.29 o 
   0   6   7      777.38      719.60      8.59 o 
   1   6   7        5.79        7.92      0.66 o 
   2   6   7       85.06       88.79      1.90 o 
   3   6   7        9.49        9.44      0.76 o 
   4   6   7       10.26       11.75      1.08 o 
   5   6   7        5.14       10.50      1.13 o 
   6   6   7        2.20        2.96      1.03 o 
  -9   7   7        0.05        0.18      1.00 o 
  -8   7   7        0.19       -0.40      1.49 o 
  -7   7   7        2.74        2.55      0.85 o 
  -6   7   7        1.07        0.17      0.71 o 
  -5   7   7        0.09       -0.27      0.42 o 
  -4   7   7        0.95       -0.01      0.43 o 
  -3   7   7       54.24       52.22      1.30 o 
  -2   7   7       19.45       14.79      0.74 o 
  -1   7   7       33.06       29.46      1.58 o 
   0   7   7       82.96       85.40      2.16 o 
   1   7   7       90.39       84.62      2.20 o 
   2   7   7       30.45       33.73      1.49 o 
   3   7   7       38.07       35.46      1.26 o 
   4   7   7       19.70       21.00      1.32 o 
   5   7   7       11.76       15.47      1.30 o 
   6   7   7        0.25       -0.82      0.82 o 
  -9   8   7        0.04        0.46      1.26 o 
  -8   8   7        0.11        0.23      0.80 o 
  -7   8   7        0.07        1.12      1.58 o 
  -6   8   7        2.81        1.59      0.75 o 
  -5   8   7       28.30       30.38      1.31 o 
  -4   8   7        0.93        1.12      0.69 o 
  -3   8   7        3.65        1.50      0.52 o 
  -2   8   7      184.42      169.25      2.94 o 
  -1   8   7       40.73       40.29      1.57 o 
   0   8   7        7.02        5.43      1.25 o 
   1   8   7       48.69       45.16      1.65 o 
   2   8   7        7.40        6.40      0.85 o 
   3   8   7        7.37       12.08      1.12 o 
   4   8   7        3.82        2.37      0.81 o 
   5   8   7        0.14       -0.56      0.77 o 
   6   8   7        9.30        8.89      1.16 o 
  -8   9   7        2.48        1.65      0.95 o 
  -7   9   7        1.09        1.89      0.85 o 
  -6   9   7        4.77        6.08      0.99 o 
  -5   9   7        0.25        0.12      0.53 o 
  -4   9   7       70.67       64.12      1.44 o 
  -3   9   7        8.43        6.47      0.79 o 
  -2   9   7       40.91       40.72      1.65 o 
  -1   9   7        1.30        5.11      0.77 o 
   0   9   7        2.28        2.36      0.67 o 
   1   9   7       22.07       23.45      1.31 o 
   2   9   7        3.03        3.61      0.78 o 
   3   9   7        0.30        0.10      0.55 o 
   4   9   7        0.84        0.61      0.62 o 
   5   9   7        0.03        0.98      1.53 o 
  -8  10   7        0.06       -0.64      0.74 o 
  -7  10   7        4.08        4.29      1.38 o 
  -6  10   7        9.57       11.31      1.21 o 
  -5  10   7        1.65        1.05      0.74 o 
  -4  10   7       25.00       24.32      0.99 o 
  -3  10   7       14.38       14.20      0.80 o 
  -2  10   7       94.38       87.88      2.46 o 
  -1  10   7        2.52        1.47      0.68 o 
   0  10   7       10.32        9.97      1.53 o 
   1  10   7        0.09       -0.28      0.63 o 
   2  10   7        7.79        4.46      0.84 o 
   3  10   7        5.36        6.61      1.32 o 
   4  10   7        3.55        4.99      0.87 o 
   5  10   7        3.58        2.89      1.03 o 
  -8  11   7        1.28        0.59      0.88 o 
  -7  11   7        0.85        0.95      0.79 o 
  -6  11   7        5.08        4.10      0.97 o 
  -5  11   7        0.22        0.35      0.72 o 
  -4  11   7        1.36        2.01      0.53 o 
  -3  11   7       11.60       16.62      0.87 o 
  -2  11   7       14.47       11.94      1.11 o 
  -1  11   7        5.03        6.80      0.90 o 
   0  11   7       28.12       27.56      1.41 o 
   1  11   7       10.90        6.49      1.26 o 
   2  11   7        3.84        5.31      0.93 o 
   3  11   7       14.77       18.14      1.33 o 
   4  11   7        0.27        0.94      0.80 o 
   5  11   7        3.76        6.84      1.19 o 
  -7  12   7        0.82        2.36      1.03 o 
  -6  12   7        0.85        0.86      1.03 o 
  -5  12   7       13.34       12.02      1.25 o 
  -4  12   7        6.47        8.68      0.73 o 
  -3  12   7       16.04       16.71      1.04 o 
  -2  12   7       38.22       33.14      1.66 o 
  -1  12   7        5.35        5.51      1.14 o 
   0  12   7        1.66        2.41      0.77 o 
   1  12   7       15.27       15.87      1.31 o 
   2  12   7        0.67        0.35      0.70 o 
   3  12   7        0.42       -0.33      0.76 o 
   4  12   7        0.59        1.14      1.68 o 
  -7  13   7        0.00       -0.43      1.09 o 
  -6  13   7        0.01        1.65      0.92 o 
  -5  13   7       14.70       15.87      1.08 o 
  -4  13   7        7.43        5.96      0.74 o 
  -3  13   7        0.01        0.35      0.59 o 
  -2  13   7       31.25       33.30      2.01 o 
  -1  13   7       18.96       19.48      2.94 o 
   0  13   7        4.88        5.78      0.96 o 
   1  13   7        0.03        0.04      1.08 o 
   2  13   7        4.87        5.01      0.94 o 
   3  13   7        0.30        1.39      0.87 o 
   4  13   7        5.16        5.53      1.06 o 
  -6  14   7        2.48        3.69      1.36 o 
  -5  14   7        7.48       10.80      1.04 o 
  -4  14   7        5.97        4.26      1.01 o 
  -3  14   7        0.04        0.41      0.74 o 
  -2  14   7        2.10        1.49      0.78 o 
  -1  14   7        3.26        3.48      0.88 o 
   0  14   7        0.35        0.13      0.86 o 
   1  14   7        0.00        0.60      0.76 o 
   2  14   7        0.75        1.70      0.80 o 
   3  14   7        0.30        1.20      0.81 o 
  -6  15   7        2.08        2.72      1.04 o 
  -5  15   7       11.33       16.08      1.20 o 
  -4  15   7        0.61        0.11      0.82 o 
  -3  15   7        5.41        5.21      1.05 o 
  -2  15   7        7.34        8.88      1.19 o 
  -1  15   7        0.18        0.58      0.74 o 
   0  15   7        0.03        0.14      0.77 o 
   1  15   7        3.46        4.42      0.96 o 
   2  15   7        0.02        0.45      1.01 o 
  -5  16   7        1.70        3.46      1.45 o 
  -4  16   7        0.12       -0.51      1.79 o 
  -3  16   7        0.63        2.25      1.10 o 
  -2  16   7        7.52        7.86      1.21 o 
  -1  16   7        0.00       -0.73      0.73 o 
   0  16   7        3.20        4.48      1.04 o 
   1  16   7        2.33        3.16      1.18 o 
  -4  17   7        1.03        1.77      1.40 o 
  -3  17   7        1.04        0.97      1.27 o 
  -2  17   7        0.57        0.30      1.27 o 
  -1  17   7       14.06       12.72      1.85 o 
  -8   0   8        0.82        1.96      1.25 o 
  -6   0   8        7.43        5.58      1.36 o 
  -4   0   8      223.61      214.86      3.84 o 
  -2   0   8     1229.83     1195.94     13.16 o 
   0   0   8      299.21      307.99      4.42 o 
   2   0   8        1.28       -0.54      0.71 o 
   4   0   8       21.07       20.21      1.87 o 
   6   0   8        2.94        5.96      1.49 o 
 -10   1   8        0.43        0.10      2.26 o 
  -9   1   8        0.86        0.87      1.00 o 
  -8   1   8        4.43        3.56      0.97 o 
  -7   1   8        9.14       12.12      1.27 o 
  -6   1   8        2.76        3.40      0.81 o 
  -5   1   8       18.06       14.51      0.79 o 
  -4   1   8        0.35       -0.37      0.37 o 
  -3   1   8        1.15        0.92      0.75 o 
  -2   1   8      348.96      356.88      3.59 o 
  -1   1   8       16.29       20.47      0.85 o 
   0   1   8       39.05       33.25      0.95 o 
   1   1   8        0.23       -0.48      0.48 o 
   2   1   8        0.15        0.05      0.52 o 
   3   1   8        4.11        2.85      0.77 o 
   4   1   8        4.92        3.74      0.88 o 
   5   1   8        4.95        3.67      1.22 o 
   6   1   8        6.91        9.14      1.22 o 
 -10   2   8        1.41        0.91      1.03 o 
  -9   2   8        0.35        0.39      0.70 o 
  -8   2   8        0.63        0.02      0.54 o 
  -7   2   8        1.62        2.93      0.85 o 
  -6   2   8       13.75       14.01      1.23 o 
  -5   2   8       36.22       38.84      1.18 o 
  -4   2   8        0.42        0.94      0.42 o 
  -3   2   8       56.26       58.13      1.27 o 
  -2   2   8        0.01        0.21      0.42 o 
  -1   2   8      472.74      494.82      4.48 o 
   0   2   8       20.28       16.71      0.85 o 
   1   2   8       55.18       57.72      1.38 o 
   2   2   8       91.20       84.54      2.11 o 
   3   2   8       67.05       63.45      1.94 o 
   4   2   8        8.84        7.59      0.98 o 
   5   2   8        4.10        6.49      1.06 o 
   6   2   8        3.14        2.53      0.99 o 
  -9   3   8        0.01       -0.28      0.70 o 
  -8   3   8        7.42        8.17      0.96 o 
  -7   3   8        5.75        6.11      0.85 o 
  -6   3   8       51.06       51.33      2.70 o 
  -5   3   8       50.51       46.60      1.53 o 
  -4   3   8       27.98       24.07      1.28 o 
  -3   3   8       35.71       33.81      1.75 o 
  -2   3   8      362.45      331.72      3.40 o 
  -1   3   8      233.97      231.62      2.60 o 
   0   3   8      123.58      112.90      1.93 o 
   1   3   8        3.22        0.73      0.44 o 
   2   3   8       67.54       71.76      1.98 o 
   3   3   8        1.02        1.50      0.75 o 
   4   3   8        0.03        0.44      0.76 o 
   5   3   8        0.61        0.96      0.86 o 
   6   3   8        0.06       -0.40      0.86 o 
  -9   4   8        1.58        0.94      0.73 o 
  -8   4   8        1.33        0.89      0.65 o 
  -7   4   8        0.19        0.79      0.59 o 
  -6   4   8        0.03       -0.29      0.53 o 
  -5   4   8        6.75        6.78      0.90 o 
  -4   4   8       67.21       66.65      1.76 o 
  -3   4   8        7.62        5.38      0.67 o 
  -2   4   8      116.72      110.16      2.13 o 
  -1   4   8       37.05       42.13      1.19 o 
   0   4   8       55.41       57.05      1.36 o 
   1   4   8        8.16        3.84      0.57 o 
   2   4   8       89.11       88.47      2.19 o 
   3   4   8        1.71        2.32      0.76 o 
   4   4   8       57.32       53.28      1.93 o 
   5   4   8        0.43        0.58      0.88 o 
   6   4   8        0.74        2.56      1.02 o 
  -9   5   8        1.99        1.39      1.44 o 
  -8   5   8        2.89        3.66      0.80 o 
  -7   5   8        0.07       -0.22      0.58 o 
  -6   5   8       34.99       31.29      1.80 o 
  -5   5   8        5.85        4.65      0.55 o 
  -4   5   8      121.49      104.62      2.23 o 
  -3   5   8       10.85        8.49      0.78 o 
  -2   5   8        4.13        5.55      0.74 o 
  -1   5   8       50.62       37.90      2.17 o 
   0   5   8       83.51       87.68      1.72 o 
   1   5   8        3.14        6.34      0.62 o 
   2   5   8       46.39       40.55      1.27 o 
   3   5   8        1.51        1.50      0.73 o 
   4   5   8        1.47        0.59      0.74 o 
   5   5   8       16.41       16.04      1.35 o 
  -9   6   8        0.08        0.64      0.89 o 
  -8   6   8        4.58        4.20      0.87 o 
  -7   6   8        1.99        1.92      0.67 o 
  -6   6   8        1.06        1.29      0.62 o 
  -5   6   8       10.89       12.70      0.87 o 
  -4   6   8       46.28       42.09      1.50 o 
  -3   6   8       94.80      105.23      1.91 o 
  -2   6   8        6.83        5.98      0.54 o 
  -1   6   8        0.41        0.80      0.58 o 
   0   6   8       37.10       37.21      1.66 o 
   1   6   8        1.72        1.58      0.65 o 
   2   6   8       17.66       21.57      1.13 o 
   3   6   8        7.34        8.10      0.95 o 
   4   6   8        0.08       -0.75      0.75 o 
   5   6   8        3.65        4.62      1.06 o 
  -9   7   8        0.06        0.54      1.23 o 
  -8   7   8        0.44        0.64      0.86 o 
  -7   7   8        0.74        1.98      1.52 o 
  -6   7   8        0.03       -0.27      0.57 o 
  -5   7   8       21.34       16.38      0.96 o 
  -4   7   8        8.81        8.56      0.76 o 
  -3   7   8       65.14       59.71      1.46 o 
  -2   7   8       32.88       28.46      1.42 o 
  -1   7   8        2.31        1.49      0.72 o 
   0   7   8        6.15        8.63      1.07 o 
   1   7   8       57.11       52.36      1.79 o 
   2   7   8       40.71       41.20      1.66 o 
   3   7   8        2.54        6.29      1.31 o 
   4   7   8        6.46        3.59      1.46 o 
   5   7   8        0.31       -0.42      0.99 o 
  -9   8   8        1.76        0.41      1.10 o 
  -8   8   8        3.21        3.58      1.38 o 
  -7   8   8        0.03       -0.40      0.76 o 
  -6   8   8        0.14       -0.60      1.09 o 
  -5   8   8        0.07        0.06      0.57 o 
  -4   8   8       81.38       79.25      1.81 o 
  -3   8   8        0.39        0.19      0.46 o 
  -2   8   8       52.04       54.05      1.91 o 
  -1   8   8        2.36        0.98      0.63 o 
   0   8   8        4.94        5.21      1.19 o 
   1   8   8       60.01       48.45      1.78 o 
   2   8   8        1.13        1.83      0.76 o 
   3   8   8       17.53       12.40      2.50 o 
   4   8   8        1.94        5.38      1.51 o 
   5   8   8        0.69        0.73      1.25 o 
  -9   9   8        3.69        3.49      1.53 o 
  -8   9   8        1.57        1.28      0.94 o 
  -7   9   8        3.78        3.80      1.08 o 
  -6   9   8        0.11        0.12      0.69 o 
  -5   9   8       10.47       10.54      1.04 o 
  -4   9   8       17.81       14.80      1.76 o 
  -3   9   8       13.87       10.72      1.11 o 
  -2   9   8        4.08        3.21      0.80 o 
  -1   9   8       34.77       35.02      2.78 o 
   0   9   8       15.41       19.22      1.22 o 
   1   9   8       20.52       20.52      1.29 o 
   2   9   8        9.38        8.86      1.03 o 
   3   9   8        1.81        2.30      0.88 o 
   4   9   8        0.27        1.38      1.27 o 
   5   9   8        0.49       -0.88      1.14 o 
  -8  10   8        0.13       -0.15      0.87 o 
  -7  10   8        0.29        0.19      0.88 o 
  -6  10   8        4.28        5.60      1.07 o 
  -5  10   8        0.81       -0.59      0.59 o 
  -4  10   8       21.19       21.00      1.24 o 
  -3  10   8       43.34       46.78      1.92 o 
  -2  10   8        7.47        7.21      0.94 o 
  -1  10   8        2.19        1.06      0.67 o 
   0  10   8        5.08        4.10      0.81 o 
   1  10   8       20.72       19.47      1.31 o 
   2  10   8        1.89        1.75      0.77 o 
   3  10   8       14.20       16.43      1.71 o 
   4  10   8        7.59       14.40      1.94 o 
  -8  11   8        0.08        0.15      1.23 o 
  -7  11   8       13.77       13.02      2.84 o 
  -6  11   8        0.02       -0.72      0.72 o 
  -5  11   8        0.22        0.86      0.62 o 
  -4  11   8        0.26        0.93      0.62 o 
  -3  11   8        4.50        7.64      1.07 o 
  -2  11   8       10.01        8.75      2.04 o 
  -1  11   8        3.00        2.47      0.79 o 
   0  11   8        6.48        7.19      1.00 o 
   1  11   8        4.97        7.96      1.03 o 
   2  11   8        2.20        2.82      0.90 o 
   3  11   8        0.76        1.08      0.85 o 
   4  11   8        4.20        7.13      1.61 o 
  -7  12   8        5.57        5.67      1.22 o 
  -6  12   8        7.27        6.51      1.18 o 
  -5  12   8        1.99        0.98      0.70 o 
  -4  12   8        3.59        5.20      2.17 o 
  -3  12   8        0.00       -0.19      1.18 o 
  -2  12   8        0.15       -0.25      0.62 o 
  -1  12   8        4.27        4.52      0.91 o 
   0  12   8        0.51        0.56      0.73 o 
   1  12   8        0.04        0.83      1.11 o 
   2  12   8        0.67        1.68      1.15 o 
   3  12   8        0.86        0.56      1.77 o 
  -6  13   8        1.87        2.01      0.99 o 
  -5  13   8        1.22        3.12      0.84 o 
  -4  13   8        4.30        5.60      1.03 o 
  -3  13   8        0.55       -0.45      0.70 o 
  -2  13   8        0.02        0.17      0.76 o 
  -1  13   8        1.11        1.40      0.79 o 
   0  13   8        4.80        3.81      0.93 o 
   1  13   8        6.71        9.30      2.57 o 
   2  13   8        2.46        4.51      0.96 o 
   3  13   8        0.15        0.73      1.16 o 
  -6  14   8        0.08        0.24      1.40 o 
  -5  14   8        2.58        3.77      1.46 o 
  -4  14   8        2.61        1.37      0.99 o 
  -3  14   8        1.74        1.18      0.84 o 
  -2  14   8        1.55        0.61      0.79 o 
  -1  14   8        0.38        1.17      0.81 o 
   0  14   8        0.04       -0.39      0.75 o 
   1  14   8        0.92        0.93      0.83 o 
   2  14   8        1.49        1.10      1.03 o 
  -4  15   8        0.13       -0.76      0.90 o 
  -3  15   8        5.15        4.50      1.16 o 
  -2  15   8        4.61        4.33      1.08 o 
  -1  15   8        0.07        0.14      0.81 o 
   0  15   8        3.45        3.57      1.31 o 
   1  15   8        0.54        1.85      1.25 o 
  -4  16   8        2.39        3.77      1.53 o 
  -3  16   8        0.02       -0.62      1.14 o 
  -2  16   8        0.06        0.58      1.16 o 
  -1  16   8        0.21       -1.01      1.01 o 
   0  16   8        0.01        1.40      1.14 o 
  -9   0   9        7.07        8.01      1.92 o 
  -7   0   9       51.70       53.06      3.34 o 
  -5   0   9        0.00        0.26      1.19 o 
  -3   0   9      570.91      571.27     15.28 o 
  -1   0   9        6.01        7.07      0.79 o 
   1   0   9       21.68       26.80      1.94 o 
   3   0   9        0.33        0.69      1.12 o 
   5   0   9        1.11        0.99      1.33 o 
  -9   1   9        0.40       -0.08      0.62 o 
  -8   1   9        0.06        0.13      1.71 o 
  -7   1   9        0.27        1.77      0.88 o 
  -6   1   9        7.15        8.15      1.15 o 
  -5   1   9       33.09       34.27      1.18 o 
  -4   1   9       79.05       75.30      1.61 o 
  -3   1   9        5.58        7.34      0.64 o 
  -2   1   9        1.06        2.46      0.44 o 
  -1   1   9       82.73       88.50      1.56 o 
   0   1   9        7.43        6.70      0.96 o 
   1   1   9      124.11      117.62      2.81 o 
   2   1   9       17.92       13.91      1.12 o 
   3   1   9       39.34       39.59      1.67 o 
   4   1   9        7.98       10.93      1.19 o 
   5   1   9        0.09       -0.31      0.85 o 
  -9   2   9        2.72        3.81      0.91 o 
  -8   2   9        0.19       -0.22      0.72 o 
  -7   2   9        8.08        8.37      1.21 o 
  -6   2   9       42.57       36.69      1.98 o 
  -5   2   9       19.09       16.41      1.06 o 
  -4   2   9       11.12        9.54      0.73 o 
  -3   2   9       55.55       51.84      1.52 o 
  -2   2   9        0.76        1.64      0.43 o 
  -1   2   9       36.74       37.00      1.19 o 
   0   2   9       64.40       61.36      1.50 o 
   1   2   9        0.96        1.29      1.03 o 
   2   2   9       15.55       19.22      1.25 o 
   3   2   9        2.68        2.26      0.84 o 
   4   2   9        5.83        2.95      0.88 o 
   5   2   9        2.34        1.59      0.97 o 
  -9   3   9        0.01        1.43      0.76 o 
  -8   3   9        0.07        1.24      0.66 o 
  -7   3   9        2.19       -0.26      0.79 o 
  -6   3   9        2.01        0.57      0.89 o 
  -5   3   9       27.68       31.77      1.43 o 
  -4   3   9      113.26      116.23      2.43 o 
  -3   3   9       46.88       51.09      1.56 o 
  -2   3   9      106.86      107.79      1.77 o 
  -1   3   9       35.07       37.13      1.18 o 
   0   3   9       12.31       11.94      0.77 o 
   1   3   9        0.14       -0.20      0.59 o 
   2   3   9       18.97       21.22      2.83 o 
   3   3   9       11.22       11.61      1.56 o 
   4   3   9        6.68       10.76      1.18 o 
   5   3   9        0.52        1.92      0.98 o 
  -9   4   9        0.66        0.04      1.21 o 
  -8   4   9        0.06       -0.41      0.57 o 
  -7   4   9        0.38        0.25      0.61 o 
  -6   4   9        7.33        6.03      1.21 o 
  -5   4   9       20.71       18.35      1.15 o 
  -4   4   9       28.79       29.49      1.35 o 
  -3   4   9      210.98      214.85      3.34 o 
  -2   4   9        1.16       -0.02      0.46 o 
  -1   4   9       16.14       14.17      1.07 o 
   0   4   9        5.90        4.86      0.60 o 
   1   4   9       69.63       68.16      1.64 o 
   2   4   9        0.30       -0.40      0.64 o 
   3   4   9        0.10        0.82      0.75 o 
   4   4   9        2.49        1.19      1.56 o 
   5   4   9       13.72       15.19      1.44 o 
  -9   5   9        1.07        2.45      1.40 o 
  -8   5   9        0.36       -0.88      0.88 o 
  -7   5   9        0.25       -0.18      0.57 o 
  -6   5   9       11.65       12.11      0.92 o 
  -5   5   9       29.94       30.23      1.23 o 
  -4   5   9       54.35       51.78      2.71 o 
  -3   5   9        8.91       11.45      0.90 o 
  -2   5   9        7.73        9.33      0.96 o 
  -1   5   9        0.17       -0.34      0.51 o 
   0   5   9       15.16       12.54      1.06 o 
   1   5   9        8.06        8.30      1.74 o 
   2   5   9       36.81       33.99      1.55 o 
   3   5   9        0.28        0.40      0.78 o 
   4   5   9        0.79        1.09      0.91 o 
  -8   6   9        1.02        0.33      0.73 o 
  -7   6   9        3.09        3.05      0.79 o 
  -6   6   9       33.72       31.31      1.75 o 
  -5   6   9        0.20       -0.48      0.48 o 
  -4   6   9        5.56        5.77      0.70 o 
  -3   6   9        1.35        1.90      0.47 o 
  -2   6   9       24.40       25.24      1.40 o 
  -1   6   9       26.48       22.78      1.32 o 
   0   6   9       44.20       49.27      2.09 o 
   1   6   9        0.01        0.12      0.66 o 
   2   6   9        5.94        6.22      1.31 o 
   3   6   9        2.65       -0.32      1.16 o 
   4   6   9        0.29       -1.01      1.01 o 
  -8   7   9        0.47        0.11      0.87 o 
  -7   7   9        0.00       -0.82      0.82 o 
  -6   7   9        2.13        1.34      0.63 o 
  -5   7   9       33.39       32.38      1.30 o 
  -4   7   9       12.52       14.43      0.90 o 
  -3   7   9        0.71        0.37      0.67 o 
  -2   7   9        2.19        2.94      0.80 o 
  -1   7   9       23.06       20.44      1.79 o 
   0   7   9        0.93        0.90      0.67 o 
   1   7   9       27.69       25.60      1.55 o 
   2   7   9       10.42       10.85      1.57 o 
   3   7   9       27.52       27.12      2.17 o 
   4   7   9        2.65        0.69      1.33 o 
  -8   8   9        8.93       12.67      2.39 o 
  -7   8   9        3.12        3.04      1.04 o 
  -6   8   9        0.01       -0.82      0.82 o 
  -5   8   9       19.69       24.28      1.48 o 
  -4   8   9        1.19        0.95      0.80 o 
  -3   8   9        6.21        4.21      0.89 o 
  -2   8   9        0.15        0.12      0.65 o 
  -1   8   9       22.14       25.89      1.47 o 
   0   8   9        4.16        5.01      1.10 o 
   1   8   9        5.64        6.52      0.96 o 
   2   8   9        0.41        0.47      0.76 o 
   3   8   9        2.00        1.92      1.25 o 
   4   8   9       14.01       20.00      2.15 o 
  -7   9   9        1.08        1.49      0.97 o 
  -6   9   9        3.28        3.52      2.79 o 
  -5   9   9        5.48        5.66      1.41 o 
  -4   9   9       11.97       18.21      1.45 o 
  -3   9   9        1.79        0.79      0.83 o 
  -2   9   9       18.98       22.18      1.42 o 
  -1   9   9        0.05       -0.33      0.66 o 
   0   9   9       16.91       15.41      1.26 o 
   1   9   9        1.04        1.41      0.77 o 
   2   9   9        1.46        0.03      0.74 o 
   3   9   9        0.12        1.31      1.23 o 
  -7  10   9        2.25        3.40      1.11 o 
  -6  10   9        0.01       -0.24      0.82 o 
  -5  10   9        1.45        3.24      0.81 o 
  -4  10   9        3.19        3.87      1.00 o 
  -3  10   9        3.47        3.12      1.07 o 
  -2  10   9        0.12        0.56      0.75 o 
  -1  10   9       55.79       58.11      2.21 o 
   0  10   9       13.53       17.22      1.37 o 
   1  10   9        0.79        1.51      1.27 o 
   2  10   9        0.10        0.80      0.84 o 
   3  10   9        1.23        1.85      1.25 o 
  -7  11   9        1.03        0.15      1.33 o 
  -6  11   9        0.00       -0.70      1.84 o 
  -5  11   9        4.34        2.94      0.82 o 
  -4  11   9        1.79        0.71      0.78 o 
  -3  11   9        1.68        3.25      1.45 o 
  -2  11   9        0.93        2.31      0.87 o 
  -1  11   9        1.31        1.21      0.83 o 
   0  11   9       15.52       13.94      1.32 o 
   1  11   9       15.15       11.83      1.26 o 
   2  11   9        0.01       -0.29      0.80 o 
   3  11   9        1.50        0.73      1.38 o 
  -6  12   9        0.36       -0.02      1.31 o 
  -5  12   9        0.97        1.74      0.97 o 
  -4  12   9        4.59        3.70      1.12 o 
  -3  12   9        1.91        1.00      0.81 o 
  -2  12   9        2.12        2.41      0.94 o 
  -1  12   9       12.44       14.73      1.35 o 
   0  12   9        0.15        0.64      0.75 o 
   1  12   9        7.40       11.23      1.22 o 
   2  12   9        2.48        4.95      1.07 o 
  -6  13   9        0.53       -1.33      1.33 o 
  -5  13   9        0.20       -0.22      1.23 o 
  -4  13   9        1.33        2.76      0.98 o 
  -3  13   9        0.15        1.21      0.86 o 
  -2  13   9        0.01        0.34      0.77 o 
  -1  13   9        0.00       -0.77      0.77 o 
   0  13   9        0.71        0.11      0.80 o 
   1  13   9        0.67       -0.43      1.12 o 
  -5  14   9        0.06       -1.05      1.05 o 
  -4  14   9        0.15        0.45      1.33 o 
  -3  14   9        0.04       -1.08      1.08 o 
  -2  14   9        1.53        0.54      1.21 o 
  -1  14   9        0.03        0.80      1.12 o 
   0  14   9        0.72        1.05      1.27 o 
  -3  15   9        2.80        4.74      1.66 o 
  -2  15   9        0.02        0.62      1.27 o 
  -8   0  10       19.12       17.18      2.30 o 
  -6   0  10        0.82        0.93      0.77 o 
  -4   0  10       29.72       34.12      1.64 o 
  -2   0  10       61.96       62.09      2.00 o 
   0   0  10       11.35       16.30      1.61 o 
   2   0  10       27.18       34.18      2.32 o 
   4   0  10       13.30       22.69      2.17 o 
  -8   1  10        0.02        0.97      0.88 o 
  -7   1  10        6.37        7.13      1.41 o 
  -6   1  10        0.08        0.75      0.63 o 
  -5   1  10        0.99        0.87      0.63 o 
  -4   1  10        3.09        2.73      0.52 o 
  -3   1  10        1.49        1.93      0.48 o 
  -2   1  10       33.93       31.86      1.08 o 
  -1   1  10       48.31       45.34      1.82 o 
   0   1  10       78.05       80.73      2.18 o 
   1   1  10       17.79       24.93      1.80 o 
   2   1  10        1.19        3.15      2.12 o 
   3   1  10        4.38        4.47      1.02 o 
   4   1  10       10.57        7.86      1.20 o 
  -8   2  10        0.85        0.18      0.84 o 
  -7   2  10       26.00       28.31      1.93 o 
  -6   2  10        0.13       -0.20      0.62 o 
  -5   2  10       58.58       59.65      1.89 o 
  -4   2  10        0.03       -0.49      0.49 o 
  -3   2  10        0.79        1.35      0.55 o 
  -2   2  10       19.93       20.34      1.26 o 
  -1   2  10        3.07        3.35      0.60 o 
   0   2  10       13.84       15.54      1.60 o 
   1   2  10       29.95       26.05      1.42 o 
   2   2  10        2.80        3.78      0.90 o 
   3   2  10        7.52       10.18      1.16 o 
   4   2  10        0.07        0.82      0.96 o 
  -8   3  10        7.02        7.62      1.02 o 
  -7   3  10        4.36        3.89      1.24 o 
  -6   3  10        2.41        3.57      1.00 o 
  -5   3  10       40.85       40.45      1.64 o 
  -4   3  10        4.58        5.76      1.07 o 
  -3   3  10        1.10        1.37      0.58 o 
  -2   3  10        0.07       -0.54      0.59 o 
  -1   3  10       17.27       24.87      3.02 o 
   0   3  10        1.25        0.32      0.62 o 
   1   3  10        7.52       10.82      1.03 o 
   2   3  10        1.18        0.94      0.83 o 
   3   3  10        3.47        5.40      1.00 o 
   4   3  10        0.10        0.95      0.95 o 
  -8   4  10        0.07       -0.55      0.65 o 
  -7   4  10        1.55        1.59      0.69 o 
  -6   4  10       11.00       13.92      1.13 o 
  -5   4  10        7.97        6.94      1.28 o 
  -4   4  10        1.19        2.40      0.69 o 
  -3   4  10       15.03       14.40      1.00 o 
  -2   4  10        2.81        1.28      0.69 o 
  -1   4  10       11.03       11.32      1.09 o 
   0   4  10       14.91       13.74      1.16 o 
   1   4  10        1.27       -0.65      0.95 o 
   2   4  10       33.50       30.81      1.59 o 
   3   4  10        0.00       -0.76      0.81 o 
  -8   5  10        1.39        1.79      1.33 o 
  -7   5  10        4.53        5.66      0.93 o 
  -6   5  10       15.54       15.51      1.03 o 
  -5   5  10        2.81        2.05      0.73 o 
  -4   5  10       34.82       34.25      1.48 o 
  -3   5  10       36.27       39.70      4.36 o 
  -2   5  10        0.09        0.28      1.86 o 
  -1   5  10       38.88       38.59      2.50 o 
   0   5  10        3.76        4.82      0.86 o 
   1   5  10        2.84        4.71      1.21 o 
   2   5  10        1.91        3.12      1.25 o 
   3   5  10       12.82       12.92      1.77 o 
  -7   6  10        1.83        1.43      0.79 o 
  -6   6  10        4.15        2.52      0.69 o 
  -5   6  10       33.30       40.44      1.46 o 
  -4   6  10        2.60        1.80      0.60 o 
  -3   6  10       50.17       49.33      2.04 o 
  -2   6  10        2.45        3.86      0.86 o 
  -1   6  10        3.61        3.92      0.89 o 
   0   6  10        1.32        1.68      0.75 o 
   1   6  10        8.63        9.34      1.49 o 
   2   6  10        7.87        6.22      1.49 o 
   3   6  10       13.09       21.61      2.20 o 
  -7   7  10        0.75        1.51      0.77 o 
  -6   7  10        1.36        1.91      0.67 o 
  -5   7  10       23.04       23.76      1.32 o 
  -4   7  10        5.37        6.85      1.03 o 
  -3   7  10        0.02        0.40      0.71 o 
  -2   7  10       22.36       21.51      1.44 o 
  -1   7  10       17.57       17.33      1.37 o 
   0   7  10        8.59        6.91      1.01 o 
   1   7  10        1.32        2.71      0.89 o 
   2   7  10        0.08        1.08      1.25 o 
   3   7  10        6.91        7.47      1.64 o 
  -7   8  10        0.01        2.37      1.46 o 
  -6   8  10        3.39        1.47      0.91 o 
  -5   8  10        8.64        9.44      0.91 o 
  -4   8  10        0.65        1.57      0.90 o 
  -3   8  10        1.85        1.56      1.22 o 
  -2   8  10        6.22        6.99      1.09 o 
  -1   8  10       21.12       18.08      1.64 o 
   0   8  10        4.37        6.43      0.98 o 
   1   8  10       11.48        9.74      1.17 o 
   2   8  10        9.18        9.13      1.68 o 
  -7   9  10        2.84        1.18      1.38 o 
  -6   9  10        0.38       -0.16      0.74 o 
  -5   9  10        0.90        0.45      1.01 o 
  -4   9  10        2.26        3.34      1.09 o 
  -3   9  10       14.43       15.87      1.40 o 
  -2   9  10        2.53        4.77      0.98 o 
  -1   9  10       14.00       13.92      1.31 o 
   0   9  10        4.23        5.31      1.00 o 
   1   9  10        7.68       11.87      1.26 o 
   2   9  10        6.43        5.64      1.51 o 
  -6  10  10        0.97        0.51      0.99 o 
  -5  10  10        0.01        1.29      0.93 o 
  -4  10  10        0.10        0.40      0.82 o 
  -3  10  10        0.03       -0.78      1.44 o 
  -2  10  10        2.34        1.96      0.89 o 
  -1  10  10        2.57        2.19      0.93 o 
   0  10  10        1.34        0.81      0.87 o 
   1  10  10        2.70        2.21      0.90 o 
  -6  11  10        0.84        2.52      1.64 o 
  -5  11  10        0.06        0.45      1.25 o 
  -4  11  10        0.10        0.31      0.91 o 
  -3  11  10        1.49        2.69      0.94 o 
  -2  11  10        0.42        0.38      0.84 o 
  -1  11  10        2.84        5.38      1.11 o 
   0  11  10        2.23        1.61      0.92 o 
   1  11  10        1.00        1.18      1.27 o 
  -5  12  10        6.22        8.05      1.94 o 
  -4  12  10        4.05        3.57      1.57 o 
  -3  12  10        2.45        1.40      1.21 o 
  -2  12  10        5.40        4.95      1.51 o 
  -1  12  10        0.05       -0.24      1.03 o 
   0  12  10        0.87        2.17      1.40 o 
  -3  13  10       12.84       13.00      2.07 o 
  -2  13  10        0.00        1.03      1.36 o 
  -7   0  11        0.28        0.88      1.29 o 
  -5   0  11        0.01        0.80      1.18 o 
  -3   0  11        5.84        7.90      1.03 o 
  -1   0  11       11.08       12.61      1.55 o 
   1   0  11        2.09        0.77      1.21 o 
  -7   1  11        9.15       10.57      1.40 o 
  -6   1  11        0.97        1.02      0.67 o 
  -5   1  11        0.38       -0.31      0.60 o 
  -4   1  11        8.29        7.89      0.87 o 
  -3   1  11        0.39        0.44      0.48 o 
  -2   1  11        2.46        2.83      0.62 o 
  -1   1  11        0.04        0.46      0.88 o 
   0   1  11        8.90        5.57      1.47 o 
   1   1  11       17.92       29.02      1.65 o 
   2   1  11        3.75        0.60      0.81 o 
  -7   2  11        0.07        0.01      0.77 o 
  -6   2  11        0.21       -0.07      0.62 o 
  -5   2  11        4.26        4.16      0.87 o 
  -4   2  11        4.78        6.68      0.85 o 
  -3   2  11        4.06        4.83      1.14 o 
  -2   2  11       48.27       50.78      2.00 o 
  -1   2  11        3.82        3.42      0.77 o 
   0   2  11       20.02       25.91      2.91 o 
   1   2  11        1.54        3.41      0.86 o 
   2   2  11        0.93        0.39      0.79 o 
  -7   3  11        0.36        0.86      1.03 o 
  -6   3  11        0.43        1.64      0.71 o 
  -5   3  11        9.43       10.38      1.34 o 
  -4   3  11       22.23       23.55      1.31 o 
  -3   3  11        4.09        4.66      0.98 o 
  -2   3  11        0.00       -0.03      0.70 o 
  -1   3  11        1.66        1.33      1.10 o 
   0   3  11        0.54        1.49      1.14 o 
   1   3  11       28.45       40.02      2.65 o 
   2   3  11        3.48        3.56      1.46 o 
  -7   4  11        1.36        2.76      0.81 o 
  -6   4  11        0.48        1.32      1.01 o 
  -5   4  11        0.18       -0.61      0.61 o 
  -4   4  11        0.96        1.81      0.91 o 
  -3   4  11       43.80       41.24      2.74 o 
  -2   4  11        7.16        7.68      1.08 o 
  -1   4  11       34.99       35.32      1.75 o 
   0   4  11        2.50        3.10      1.23 o 
   1   4  11        0.01       -1.03      1.14 o 
   2   4  11        2.28        1.81      1.25 o 
  -7   5  11        3.52        3.68      1.09 o 
  -6   5  11        2.68        3.36      0.72 o 
  -5   5  11        0.01       -0.16      0.65 o 
  -4   5  11        0.04       -0.70      0.70 o 
  -3   5  11        5.76        6.31      1.11 o 
  -2   5  11       10.84       14.71      1.34 o 
  -1   5  11        0.01       -0.80      0.80 o 
   0   5  11       22.19       20.23      1.98 o 
   1   5  11       11.21       15.43      1.87 o 
   2   5  11        2.68       -0.09      1.31 o 
  -6   6  11        0.08       -0.23      0.58 o 
  -5   6  11        0.00       -0.32      0.56 o 
  -4   6  11        0.24       -0.50      1.23 o 
  -3   6  11        0.23        1.07      0.83 o 
  -2   6  11        4.01        7.28      1.13 o 
  -1   6  11        1.54        0.27      0.82 o 
   0   6  11       13.35       19.14      2.07 o 
   1   6  11        0.21        0.86      1.25 o 
  -6   7  11        9.15        7.00      1.06 o 
  -5   7  11        9.79       11.72      1.47 o 
  -4   7  11        0.08        0.67      0.85 o 
  -3   7  11       12.37       16.94      1.48 o 
  -2   7  11        2.37        1.21      0.89 o 
  -1   7  11        1.34        5.25      1.06 o 
   0   7  11        0.18        0.13      1.05 o 
   1   7  11        8.34        8.48      1.68 o 
  -6   8  11        7.85        8.61      1.12 o 
  -5   8  11        0.03        0.24      1.31 o 
  -4   8  11        5.14        4.42      1.36 o 
  -3   8  11        5.24        6.29      1.13 o 
  -2   8  11        0.47        0.36      0.81 o 
  -1   8  11        0.27       -0.32      1.27 o 
   0   8  11        0.50       -0.57      1.23 o 
   1   8  11        1.17        2.39      1.40 o 
  -5   9  11       10.61       14.47      2.24 o 
  -4   9  11        0.19        0.32      1.29 o 
  -3   9  11        6.42        6.38      1.72 o 
  -2   9  11        0.44        1.79      0.91 o 
  -1   9  11        0.13       -0.75      1.52 o 
   0   9  11        3.67        2.22      0.96 o 
  -5  10  11        1.62        2.07      1.49 o 
  -4  10  11        5.06        6.11      1.85 o 
  -3  10  11        0.92        2.41      1.44 o 
  -2  10  11        7.61        8.35      1.72 o 
  -1  10  11        2.60        4.74      1.49 o 
  -3  11  11        0.46        0.84      1.29 o 
  -6   0  12        7.23        7.15      1.79 o 
  -4   0  12        0.46        1.81      1.31 o 
  -2   0  12        0.02        0.00      1.10 o 
   0   0  12        9.28       15.09      1.74 o 
  -6   1  12        0.00        0.42      0.88 o 
  -5   1  12        1.38        0.45      0.88 o 
  -4   1  12       15.97       19.11      1.37 o 
  -3   1  12        0.78       -0.36      0.72 o 
  -2   1  12        6.85        4.61      1.31 o 
  -1   1  12       14.72       22.26      2.15 o 
   0   1  12        1.61        1.11      1.39 o 
  -6   2  12        0.00        0.02      0.75 o 
  -5   2  12        4.73        4.37      0.86 o 
  -4   2  12        1.99        3.20      1.29 o 
  -3   2  12        1.62        0.47      0.77 o 
  -2   2  12        0.03       -0.99      0.99 o 
  -1   2  12       21.31       20.86      2.13 o 
   0   2  12        0.03        1.31      1.14 o 
  -6   3  12        0.00        0.08      0.81 o 
  -5   3  12        0.00        0.43      0.68 o 
  -4   3  12        1.99        2.78      1.44 o 
  -3   3  12        0.04       -0.71      0.78 o 
  -2   3  12       14.99       13.00      1.79 o 
  -1   3  12        3.13        4.39      1.38 o 
   0   3  12        0.27       -0.80      1.01 o 
  -6   4  12        2.50        2.27      0.96 o 
  -5   4  12        2.08        2.56      0.80 o 
  -4   4  12        4.59        4.70      1.08 o 
  -3   4  12        2.49        4.21      1.06 o 
  -2   4  12        2.54        4.92      1.07 o 
  -1   4  12        0.19        1.66      1.21 o 
   0   4  12        7.11        5.62      1.44 o 
  -6   5  12        0.19       -0.04      1.10 o 
  -5   5  12        1.45        1.44      1.36 o 
  -4   5  12        4.07        4.63      1.07 o 
  -3   5  12        2.12        0.59      0.85 o 
  -2   5  12        1.61        1.74      0.97 o 
  -1   5  12        7.76       10.81      1.81 o 
  -5   6  12        4.17        2.35      1.42 o 
  -4   6  12        3.67        6.05      1.61 o 
  -3   6  12        0.02       -0.74      0.74 o 
  -2   6  12        0.65        0.62      0.91 o 
  -1   6  12        1.67        3.49      1.44 o 
  -4   7  12        2.91        3.34      1.46 o 
  -3   7  12        3.70        1.87      1.31 o 
  -2   7  12        9.36       11.02      2.04 o 
                                                 
